# Supplementary material for: Real-time non-contact cellular imaging and angiography of human cornea and limbus with common-path full-field/SD OCT
Source: Nat Commun. 2020 Apr 20;11:1868. doi: 10.1038/s41467-020-15792-x (PMC7171111; doi:10.1038/s41467-020-15792-x)
Supplement: Supplementary file 16 — Source Data [file 41467_2020_15792_MOESM16_ESM.xlsx]

## Sheet: Figure 1b
Figure 1b
		Depth of focus, µm	Signal, a.u.
		198.702	76.3142
		197.336	76.3998
		195.653	76.2111
		192.474	77.7915
		190.531	76.1157
		188.889	76.0585
		185.529	75.718
		183.158	77.3003
		180.268	75.8955
		179.017	76.7779
		177.622	75.8039
		174.495	75.7954
		171.248	75.9082
		169.863	74.7769
		167.844	77.683
		165.381	77.4929
		162.431	79.7637
		160.317	80.149
		158.007	77.934
		155.801	78.7684
		154.029	77.6675
		152.378	77.6675
		149.378	77.4881
		146.623	79.3752
		143.995	79.4743
		142.033	78.7418
		140.184	76.4125
		136.596	80.4024
		133.873	80.1666
		133.204	80.3295
		130.438	80.5417
		128.125	79.954
		126.393	80.5594
		124.621	81.3931
		120.927	79.0806
		118.733	77.9502
		116.354	81.8851
		114.431	81.0708
		111.967	80.8582
		108.556	82.3112
		107.385	81.5265
		105.762	81.5265
		102.142	81.6825
		99.2688	79.2086
		97.6301	83.5139
		95.5288	82.9004
		91.4364	82.6012
		90.4922	76.7947
		89.2874	79.0135
		86.3327	75.8763
		83.2918	75.7548
		80.9018	82.9053
		79.5648	78.1939
		77.5237	80.0788
		74.3851	85.9322
		72.6662	77.4006
		70.9348	78.6445
		68.582	75.1331
		65.441	76.7138
		64.0998	75.4696
		62.1251	76.1798
		58.7962	86.5092
		56.7976	80.8916
		55.8215	79.4058
		53.9423	76.3883
		50.0903	78.0838
		47.9371	79.2422
		45.9885	78.0305
		44.397	77.975
		40.5745	80.9218
		38.3468	86.9148
		37.8811	96.9453
		36.0403	98.3892
		33.9692	83.5012
		30.3211	101.042
		28.6895	77.6583
		27.0309	96.9076
		24.4234	103.686
		21.8598	83.0687
		19.8343	113.212
		18.2292	116.5
		15.6201	116.839
		12.8423	110.555
		12.0005	119.575
		10.5325	109.841
		8.15487	128.435
		5.08668	124.954
		4.62758	130.932
		2.29068	114.205
		0.000545695	133.175
		-3.0814	126.948
		-4.07727	114.878
		-6.06351	131.783
		-8.79244	134.243
		-11.3488	128.809
		-13.4855	128.216
		-16.0914	120.729
		-19.3323	118.048
		-20.57	99.9956
		-23.0469	111.615
		-25.657	111.615
		-29.003	106.815
		-30.1077	96.1533
		-32.3493	96.0829
		-36.3569	98.6433
		-38.3213	92.7724
		-39.2054	95.5467
		-42.1043	95.0266
		-45.064	93.3772
		-46.7136	85.5813
		-48.512	90.2677
		-51.7093	78.7241
		-54.2872	76.7954
		-55.6142	87.1982
		-56.6426	78.4228
		-59.9588	81.8842
		-61.2477	81.8842
		-63.3548	80.7849
		-65.3114	81.5617
		-68.7279	74.4634
		-70.1783	76.3234
		-71.2579	76.3234
		-74.2891	75.2367
		-78.0912	76.6705
		-79.2544	75.9366
		-80.7831	78.7104
		-84.4717	78.6955
		-86.509	76.3294
		-88.2564	76.3444
		-90.4699	76.4379
		-94.0214	75.9851
		-95.6254	76.4276
		-97.8094	75.3667
		-99.3135	77.1443
		-102.587	76.6588
		-105.001	78.6229
		-105.912	77.9306
		-109.496	77.6573
		-112.211	75.341
		-113.454	77.0973
		-115.336	78.2717
		-118.864	78.3811
		-121.348	79.8582
		-122.594	78.0814
		-124.351	78.2009
		-127.335	76.5561
		-130.298	78.7827
		-131.647	79.0556
		-133.739	78.1435
		-137.103	77.4774
		-139.415	78.5623

## Sheet: Figure 2e
Figure 2e
		Time, s	Detected Common-path FF/SD OCT peak, µm	Detected reference miror peak from SDOCT, µm	Measured corneal surface position, µm	Depth of FFOCT imaging plane inside the cornea, µm	Target reference position, µm	Measured reference position, µm	Absolute error in reference position, µm
		0	50.4977	1914.62	22.6964	31.2303	20.2765	27.8012	7.52479
		0.0138	60.362	1915.01	32.1647	44.2586	28.7352	28.1973	0.53788
		0.0484	65.4057	1914.9	37.3194	51.3515	33.3403	28.0863	5.254
		0.0629	86.2287	1914.8	58.2482	80.1495	52.0375	27.9805	24.057
		0.0938	89.7792	1914.8	61.7939	85.0284	55.2052	27.9853	27.2199
		0.1084	110.035	1914.88	81.9685	112.789	73.2287	28.0666	45.162
		0.1403	120.723	1915.17	92.3691	127.1	82.5203	28.3543	54.1661
		0.1671	156.107	1931.43	111.496	153.418	99.6076	44.6111	54.9965
		0.1812	190.304	1954.26	122.856	169.05	109.756	67.4485	42.308
		0.1953	208.054	1963.67	131.195	180.525	117.207	76.8582	40.3486
		0.2094	222.104	1966.08	142.837	196.543	127.607	79.2669	48.3401
		0.2232	234.931	1974.26	147.485	202.94	131.76	87.4458	44.314
		0.2499	256.283	1986.7	156.399	215.206	139.723	99.8833	39.8401
		0.2636	281.983	1999.24	169.555	233.308	151.477	112.428	39.0491
		0.2771	297.442	2005.07	179.186	246.561	160.081	118.256	41.8251
		0.2903	313.338	2013.46	186.694	256.891	166.788	126.643	40.1448
		0.3045	325.184	2019.95	192.055	264.268	171.577	133.129	38.4479
		0.3207	338.656	2021.54	203.936	280.616	182.191	134.721	47.4707
		0.3344	364.575	2038.79	212.604	292.544	189.936	151.97	37.9656
		0.3609	377.519	2041.22	223.112	307.002	199.323	154.407	44.9158
		0.3746	409.272	2061.96	234.13	322.162	209.166	175.142	34.0235
		0.4006	419.423	2062.34	243.901	335.608	217.895	175.522	42.3729
		0.4146	450.746	2080.46	257.105	353.776	229.691	193.641	36.0499
		0.4291	466.012	2084.71	268.114	368.924	239.526	197.898	41.6281
		0.4435	481.275	2094.48	273.608	376.484	244.435	207.667	36.7677
		0.4753	494.339	2099.28	281.877	387.863	251.822	212.462	39.3602
		0.5021	528.344	2119.74	295.421	406.499	263.922	232.923	30.9991
		0.5166	551.771	2133.72	304.869	419.5	272.363	246.902	25.4612
		0.5313	560.327	2134.69	312.452	429.934	279.137	247.875	31.2626
		0.5457	569.868	2139.68	317.006	436.2	283.205	252.862	30.3431
		0.5594	577.327	2142.58	321.565	442.474	287.279	255.762	31.5163
		0.5736	585.575	2149.11	323.282	444.836	288.813	262.292	26.5203
		0.5921	598.732	2161.51	324.038	445.876	289.487	274.694	14.7932
		0.6112	606.687	2171.35	322.15	443.278	287.801	284.537	3.26354
		0.6261	606.78	2171.61	321.991	443.06	287.659	284.789	2.87021
		0.6412	611.389	2175.75	322.458	443.702	288.076	288.931	0.85477
		0.6606	612.184	2176.2	322.802	444.175	288.383	289.382	0.99875
		0.6744	611.828	2175.5	323.149	444.652	288.693	288.679	0.0141
		0.6938	612.038	2175.06	323.792	445.538	289.268	288.246	1.02198
		0.7089	611.773	2176.21	322.378	443.592	288.004	289.396	1.39132
		0.7273	611.623	2176.09	322.352	443.556	287.982	289.271	1.28959
		0.7416	608.855	2175.42	320.246	440.659	286.1	288.608	2.50817
		0.7609	606.298	2175.94	317.176	436.434	283.357	289.122	5.765
		0.7741	601.417	2175.66	312.575	430.103	279.247	288.842	9.59457
		0.7936	594.022	2174.87	305.969	421.013	273.345	288.053	14.7083
		0.8073	588.641	2174.94	300.513	413.506	268.471	288.128	19.6565
		0.8257	583.252	2175.3	294.765	405.596	263.336	288.487	25.1512
		0.8439	570.068	2174.95	281.933	387.939	251.872	288.136	36.2639
		0.8581	564.846	2174.2	277.464	381.79	247.88	287.382	39.5026
		0.8774	541.778	2165.96	262.634	361.384	234.631	279.144	44.5137
		0.9091	535.923	2164.89	257.848	354.799	230.356	278.074	47.7188
		0.9228	491.82	2141.98	236.657	325.639	211.423	255.164	43.7404
		0.941	471.89	2132	226.706	311.948	202.534	245.183	42.6493
		0.9553	450.81	2120.73	216.895	298.448	193.769	233.915	40.1457
		0.9754	422.292	2108.1	201.012	276.592	179.579	221.28	41.7006
		0.9898	406.99	2097.08	196.722	270.689	175.747	210.268	34.5217
		1.0076	383.179	2088.26	181.739	250.072	162.361	201.441	39.0797
		1.022	369.676	2078.82	177.675	244.481	158.731	192.001	33.2704
		1.0415	341.538	2066.77	161.586	222.343	144.357	179.952	35.5948
		1.0554	328.796	2059.33	156.283	215.046	139.62	172.512	32.8928
		1.075	305.587	2051.39	141.012	194.032	125.977	164.575	38.598
		1.0895	286.427	2040.71	132.538	182.372	118.406	153.889	35.4833
		1.1085	271.071	2034.34	123.545	169.997	110.372	147.526	37.1546
		1.1232	249.879	2021.07	115.624	159.098	103.295	134.255	30.9597
		1.1418	234.901	2016.67	105.048	144.546	93.8473	129.853	36.0057
		1.1562	211.792	1999.76	98.8525	136.021	88.3124	112.94	24.6271
		1.1749	198.422	1993.42	91.8137	126.336	82.0242	106.608	24.5836
		1.189	185.073	1986.39	85.4997	117.648	76.3833	99.5734	23.19
		1.2074	174.655	1981.34	80.1359	110.267	71.5915	94.5194	22.9279
		1.2214	161.22	1971.19	76.8466	105.741	68.6529	84.3731	15.7202
		1.2384	156.237	1969.81	73.245	100.785	65.4353	82.9923	17.557
		1.2572	149.262	1959.83	76.2437	104.911	68.1143	73.0181	4.90375
		1.2713	148.313	1959.09	76.0365	104.626	67.9292	72.2766	4.34749
		1.29	143.013	1953.19	76.6447	105.463	68.4725	66.3686	2.10391
		1.3081	141.648	1953.68	74.7803	102.898	66.8069	66.8676	0.0607
		1.3217	141.314	1953.43	74.7018	102.79	66.7368	66.6125	0.12433
		1.3412	141.504	1953.64	74.6832	102.764	66.7202	66.8207	0.10054
		1.3547	141.751	1953.07	75.4945	103.88	67.4449	66.2562	1.18879
		1.3727	141.775	1952.72	75.8697	104.397	67.7802	65.9058	1.87435
		1.3914	143.285	1953.11	76.9951	105.945	68.7855	66.2899	2.49561
		1.4044	144.045	1953.12	77.7402	106.971	69.4513	66.305	3.14621
		1.4223	148.404	1952.93	82.2896	113.23	73.5155	66.1145	7.40105
		1.4416	154.672	1953.53	87.9585	121.031	78.58	66.7138	11.8663
		1.455	158.763	1954.01	91.574	126.006	81.81	67.189	14.6209
		1.4745	169.409	1954.07	102.154	140.564	91.2617	67.2555	24.0062
		1.488	174.902	1954.48	107.239	147.561	95.805	67.6625	28.1425
		1.5058	182.912	1954.41	115.32	158.68	103.024	67.5918	35.4323
		1.5245	195.108	1957.07	124.859	171.806	111.546	70.2489	41.2974
		1.5383	212.133	1966.05	132.901	182.872	118.731	79.2315	39.4995
		1.5586	227.512	1969.98	144.348	198.623	128.957	83.1644	45.7927
		1.5722	250.281	1984.03	153.069	210.622	136.748	97.2124	39.5354
		1.5918	263.143	1984.78	165.184	227.293	147.571	97.959	49.6124
		1.6061	288.799	2001.51	174.104	239.567	155.54	114.695	40.8447
		1.6247	302.71	2004.34	185.182	254.81	165.437	117.528	47.9084
		1.639	327.8	2019.1	195.521	269.037	174.674	132.279	42.3954
		1.6592	343.895	2024.46	206.251	283.801	184.259	137.644	46.615
		1.6734	362.1	2032.64	216.281	297.603	193.22	145.819	47.4013
		1.6913	385.841	2045.25	227.408	312.914	203.161	158.432	44.729
		1.7051	405.867	2054.17	238.515	328.197	213.084	167.351	45.7321
		1.725	431.756	2063.89	254.685	350.447	227.53	177.07	50.4594
		1.7392	440.471	2069.17	258.118	355.17	230.596	182.353	48.2433
		1.7588	468.51	2082.78	272.544	375.02	243.484	195.966	47.5176
		1.7731	473.624	2082.84	277.6	381.978	248.001	196.024	51.9777
		1.7916	510.872	2111.36	286.323	393.981	255.794	224.548	31.2463
		1.8057	523.362	2119.38	290.8	400.141	259.794	232.562	27.2319
		1.8253	549.23	2132.9	303.146	417.128	270.823	246.084	24.7386
		1.8391	562.356	2141.06	308.114	423.965	275.262	254.242	21.0196
		1.8583	572.375	2143.68	315.509	434.14	281.868	256.867	25.0013
		1.8724	583.462	2151.14	319.134	439.128	285.107	264.328	20.779
		1.8929	598.214	2159.68	325.347	447.678	290.657	272.866	17.7909
		1.9188	603.681	2161.35	329.146	452.905	294.051	274.535	19.5157
		1.9335	613.844	2169.11	331.555	456.219	296.203	282.29	13.9131
		1.9481	622.734	2176.97	332.578	457.627	297.117	290.157	6.96031
		1.9626	624.953	2177.79	333.974	459.549	298.365	290.978	7.3864
		1.9771	625.177	2178.96	333.033	458.253	297.524	292.144	5.3796
		1.9917	627.263	2181.1	332.981	458.182	297.477	294.282	3.19511
		2.0056	627.307	2181.81	332.314	457.264	296.881	294.994	1.88733
		2.0204	630.467	2184.97	332.309	457.257	296.877	298.158	1.28079
		2.0348	632.07	2184.47	334.419	460.161	298.762	297.651	1.11115
		2.0491	630.515	2184.72	332.61	457.671	297.145	297.905	0.76004
		2.0626	630.482	2184.83	332.464	457.471	297.016	298.018	1.00207
		2.077	630.298	2184.61	332.506	457.528	297.053	297.793	0.7402
		2.0905	630.39	2184.94	332.269	457.202	296.841	298.121	1.28019
		2.105	629.354	2184.34	331.832	456.601	296.451	297.522	1.07118
		2.1205	627.025	2184.79	329.054	452.778	293.969	297.971	4.00267
		2.1344	622.896	2184.81	324.901	447.064	290.259	297.995	7.73663
		2.1475	622.051	2184.65	324.223	446.13	289.653	297.829	8.1762
		2.1615	617.273	2184.66	319.43	439.536	285.371	297.843	12.4714
		2.1753	611.484	2184.19	314.115	432.222	280.622	297.369	16.7469
		2.1888	607.087	2184.19	309.716	426.169	276.693	297.371	20.6785
		2.2039	601.34	2184.11	304.043	418.363	271.624	297.297	25.6726
		2.2178	593.657	2183.56	296.916	408.556	265.258	296.741	31.4834
		2.2315	585.656	2183.59	288.887	397.509	258.085	296.769	38.6836
		2.2454	580.942	2183.3	284.458	391.415	254.128	296.483	42.3548
		2.2591	559.253	2173.62	272.447	374.887	243.397	286.806	43.4091
		2.2727	539.05	2164.43	261.433	359.732	233.558	277.617	44.0591
		2.2911	520.609	2156.57	250.857	345.179	224.109	269.752	45.6432
		2.305	500.304	2146.05	241.07	331.713	215.367	259.234	43.8674
		2.3242	482.406	2140.36	228.861	314.913	204.459	253.545	49.086
		2.3372	450.744	2119.32	218.242	300.301	194.972	232.502	37.5305
		2.3517	442.523	2116.3	213.038	293.141	190.323	229.484	39.1609
		2.3649	419.455	2104.73	201.537	277.315	180.049	217.917	37.8686
		2.3782	403.909	2099.67	191.056	262.893	170.685	212.853	42.1677
		2.3927	398.035	2098.42	186.429	256.526	166.551	211.606	45.0551
		2.4062	372.081	2080.92	177.977	244.896	159	194.104	35.1036
		2.4244	356.33	2076.23	166.919	229.681	149.121	189.411	40.2901
		2.4385	331.522	2059.9	158.435	218.007	141.542	173.087	31.5449
		2.4587	313.143	2051.6	148.355	204.137	132.537	164.787	32.25
		2.4726	297.022	2043.69	140.146	192.84	125.203	156.876	31.6737
		2.4918	275.727	2037.24	125.303	172.417	111.943	150.424	38.481
		2.506	262.871	2028.13	121.558	167.263	108.597	141.313	32.7163
		2.5259	239.797	2020.05	106.564	146.632	95.2019	133.232	38.0305
		2.5418	224.129	2007.26	103.685	142.671	92.6299	120.443	27.8135
		2.5566	219.27	2007.9	98.188	135.107	87.7188	121.082	33.363
		2.5757	195.568	1991.41	90.978	125.186	81.2775	104.59	23.3128
		2.5923	188.583	1992.17	83.2328	114.528	74.3582	105.35	30.992
		2.6072	172.901	1979.22	80.5004	110.769	71.9171	92.401	20.4839
		2.6216	167.696	1975.17	79.344	109.177	70.884	88.3518	17.4678
		2.6414	156.764	1966.49	77.0931	106.08	68.8731	79.6713	10.7982
		2.6562	153.811	1965.94	74.6888	102.772	66.7251	79.1223	12.3972
		2.6751	146.712	1957.46	76.0713	104.674	67.9603	70.6408	2.68052
		2.6899	143.856	1955.25	75.4192	103.777	67.3777	68.4364	1.05863
		2.7095	141.703	1953.01	75.5079	103.899	67.4569	66.1956	1.26129
		2.7249	140.846	1952.44	75.225	103.51	67.2042	65.6211	1.58314
		2.7394	141.541	1952.71	75.6439	104.086	67.5785	65.8973	1.68112
		2.7575	141.43	1951.83	76.4137	105.145	68.2662	65.0162	3.24998
		2.7713	144.116	1952.19	78.74	108.346	70.3444	65.3763	4.96809
		2.7902	147.115	1952.52	81.415	112.027	72.7342	65.6996	7.03467
		2.806	151.92	1952.22	86.521	119.053	77.2958	65.399	11.8968
		2.8247	156.749	1952.7	90.864	125.029	81.1757	65.885	15.2907
		2.8396	161.88	1953.54	95.16	130.94	85.0137	66.7195	18.2942
		2.8573	166.707	1953.52	100.002	137.602	89.3391	66.7057	22.6334
		2.8715	172.392	1953.43	105.781	145.555	94.5022	66.6106	27.8916
		2.8915	184.759	1953.7	117.878	162.201	105.31	66.8806	38.4292
		2.9057	190.285	1955.01	122.087	167.992	109.07	68.1979	40.8717
		2.9246	214.527	1965.53	135.812	186.878	121.331	78.7148	42.6167
		2.9393	219.917	1966.72	140.016	192.662	125.087	79.9004	45.1868
		2.9581	257.692	1989.33	155.177	213.524	138.632	102.514	36.1175
		2.9728	274.133	1991.42	169.533	233.277	151.457	104.6	46.8565
		2.9909	300.135	2007.34	179.611	247.145	160.46	120.524	39.9359
		3.0054	315.726	2008.5	194.042	267.002	173.353	121.684	51.669
		3.0246	343.734	2024.74	205.815	283.202	183.871	137.919	45.9515
		3.0386	360.051	2028.11	218.755	301.006	195.43	141.296	54.1337
		3.0592	390.369	2045.91	231.276	318.236	206.616	159.093	47.523
		3.0739	409.359	2050.36	245.818	338.246	219.608	163.541	56.0665
		3.0881	432.906	2063.57	256.149	352.462	228.838	176.757	52.0809
		3.1086	456.386	2075.01	268.188	369.027	239.593	188.198	51.3952
		3.1228	478.909	2085.72	280.006	385.289	250.151	198.903	51.2478
		3.141	502.277	2097.7	291.396	400.961	260.327	210.881	49.446
		3.1551	518.214	2102.87	302.16	415.773	269.943	216.053	53.8897
		3.1743	544.442	2119.02	312.236	429.637	278.944	232.206	46.7382
		3.1887	559.576	2123.27	323.125	444.62	288.672	236.451	52.2208
		3.207	585.744	2142.69	329.874	453.907	294.702	255.869	38.8323
		3.2211	609.123	2159.1	336.838	463.49	300.923	272.285	28.6383
		3.253	617.129	2158.5	345.449	475.337	308.615	271.68	36.9352
		3.2669	650.765	2182.07	355.511	489.184	317.605	295.253	22.3523
		3.2807	655.628	2184.8	357.641	492.114	319.508	297.987	21.5206
		3.295	661.275	2188.93	359.164	494.209	320.868	302.111	18.7577
		3.3093	666.163	2189.07	363.91	500.74	325.108	302.254	22.8547
		3.3235	679.25	2203.07	362.999	499.487	324.295	316.251	8.04376
		3.3378	681.551	2205.53	362.834	499.26	324.147	318.717	5.43075
		3.3585	684.585	2207.51	363.887	500.708	325.088	320.698	4.39014
		3.3724	684.732	2208.31	363.236	499.813	324.506	321.496	3.01029
		3.3913	687.019	2210.58	363.258	499.843	324.526	323.762	0.76415
		3.4046	687.746	2210.35	364.208	501.151	325.375	323.538	1.83713
		3.4243	687.34	2210.92	363.233	499.808	324.503	324.108	0.39589
		3.4381	687.827	2211.09	363.55	500.244	324.786	324.278	0.5089
		3.4583	687.584	2211.38	363.019	499.514	324.312	324.566	0.25333
		3.4725	687.807	2211.56	363.067	499.58	324.355	324.74	0.38468
		3.4924	689.192	2211.56	364.452	501.486	325.593	324.74	0.85314
		3.5064	687.955	2211.57	363.199	499.762	324.474	324.756	0.28238
		3.5244	686.908	2211.66	362.061	498.195	323.456	324.847	1.3908
		3.5385	683.864	2211.59	359.091	494.109	320.803	324.773	3.96946
		3.5589	680.064	2211.58	355.299	488.892	317.416	324.764	7.34844
		3.5724	676.747	2211.29	352.273	484.728	314.712	324.474	9.76215
		3.5912	674.348	2210.92	350.241	481.932	312.897	324.107	11.2103
		3.6047	671.467	2210.6	347.682	478.411	310.611	323.785	13.1743
		3.6252	666.392	2210.32	342.887	471.812	306.327	323.506	17.179
		3.6394	661.233	2210.5	337.553	464.473	301.562	323.68	22.1178
		3.6579	650.902	2210.15	327.565	450.73	292.639	323.337	30.6976
		3.6718	647.877	2209.7	324.997	447.196	290.344	322.88	32.5359
		3.6923	640.074	2207.58	319.313	439.374	285.266	320.762	35.4953
		3.707	621.974	2196.18	312.609	430.15	279.277	309.365	30.0877
		3.721	615.015	2194.52	307.308	422.855	274.541	307.707	33.166
		3.7419	590.777	2181.1	296.497	407.981	264.884	294.28	29.3962
		3.7556	578.593	2178.83	286.582	394.336	256.025	292.011	35.986
		3.775	559.991	2167.55	279.253	384.253	249.478	280.738	31.2593
		3.7891	542.027	2159.15	269.689	371.092	240.934	272.338	31.4047
		3.8072	525.955	2151.9	260.87	358.958	233.055	265.084	32.0289
		3.8206	504.761	2138.78	252.8	347.852	225.845	251.961	26.1161
		3.8342	497.786	2136.99	247.614	340.716	221.212	250.172	28.9596
		3.8478	478.723	2124.4	241.137	331.804	215.426	237.587	22.1607
		3.8624	463.293	2121.61	228.496	314.411	204.133	234.797	30.6641
		3.8773	451.069	2113.35	224.534	308.959	200.593	226.535	25.9414
		3.8915	437.108	2108.9	215.023	295.872	192.096	222.085	29.9886
		3.9053	423.984	2100.55	210.245	289.298	187.828	213.739	25.9103
		3.9211	411.909	2099.26	199.468	274.468	178.2	212.441	34.2406
		3.9404	395.796	2090.58	192.035	264.24	171.559	203.761	32.2014
		3.9547	380.414	2082.86	184.37	253.694	164.712	196.044	31.3317
		3.9752	369.82	2076.12	180.515	248.388	161.268	189.306	28.0381
		3.9896	346.835	2059.23	174.421	240.003	155.823	172.415	16.5916
		4.0081	341.351	2056.73	171.434	235.893	153.155	169.918	16.7629
		4.0218	330.441	2046.94	170.312	234.35	152.153	160.128	7.97541
		4.0415	326.302	2041.76	171.361	235.793	153.09	154.941	1.85093
		4.0551	323.848	2039.78	170.888	235.141	152.667	152.961	0.2938
		4.0747	323.389	2039.05	171.152	235.505	152.903	152.237	0.66628
		4.0879	320.973	2037.38	170.41	234.484	152.24	150.563	1.67673
		4.1059	320.59	2037.24	170.165	234.148	152.022	150.425	1.59694
		4.1441	319.933	2037.21	169.536	233.281	151.459	150.397	1.06194
		4.1583	320.992	2036.28	171.532	236.029	153.243	149.46	3.78322
		4.1722	323.09	2037.09	172.82	237.8	154.393	150.27	4.12347
		4.1919	325.157	2037.24	174.734	240.434	156.103	150.422	5.68105
		4.2063	328.621	2037.34	178.1	245.065	159.11	150.521	8.58872
		4.2245	331.65	2037.7	180.769	248.738	161.495	150.882	10.6129
		4.2394	340.626	2038.09	189.354	260.551	169.164	151.272	17.8916
		4.2577	346.232	2037.69	195.358	268.812	174.528	150.875	23.6533
		4.2714	351.454	2038.13	200.142	275.396	178.802	151.312	27.4905
		4.2907	359.658	2038.55	207.922	286.101	185.753	151.735	34.0172
		4.305	370.627	2040.66	216.788	298.3	193.673	153.839	39.8338
		4.3253	385.972	2043.39	229.396	315.649	204.937	156.576	48.3602
		4.3394	408.954	2056.63	239.138	329.053	213.64	169.816	43.8238
		4.3583	421.301	2057.48	250.642	344.883	223.917	170.66	53.2578
		4.3732	447.325	2072.37	261.77	360.195	233.859	185.555	48.3042
		4.3913	465.469	2077.6	274.687	377.969	245.398	190.782	54.6163
		4.4054	488.845	2090.34	285.32	392.601	254.898	203.525	51.3732
		4.4254	523.26	2106.33	303.75	417.959	271.363	219.511	51.852
		4.4392	536.225	2114.77	308.267	424.176	275.399	227.957	47.4414
		4.4584	567.483	2126.4	327.897	451.187	292.936	239.586	53.3498
		4.4728	594.122	2142.94	337.997	465.084	301.959	256.124	45.8345
		4.4912	609.058	2144.41	351.463	483.614	313.989	257.595	56.394
		4.5048	619.465	2150.23	356.048	489.922	318.085	263.417	54.6678
		4.5246	652.92	2164.2	375.537	516.739	335.496	277.384	58.1119
		4.5387	674.593	2176.32	385.09	529.884	344.03	289.503	54.5272
		4.5594	702.137	2192.41	396.546	545.648	354.265	305.591	48.6738
		4.5871	721.302	2201.43	406.691	559.607	363.328	314.611	48.7172
		4.6065	757.149	2216.22	427.744	588.576	382.136	329.405	52.7319
		4.6213	783.089	2231.8	438.109	602.838	391.396	344.98	46.4155
		4.6416	798.901	2239.11	446.608	614.533	398.989	352.293	46.6958
		4.6564	817.531	2252.27	452.074	622.054	403.872	365.458	38.4143
		4.685	827.892	2256.94	457.771	629.893	408.962	370.121	38.841
		4.7002	861.187	2282.17	465.836	640.99	416.167	395.351	20.8153
		4.7139	876.422	2292.35	470.889	647.943	420.681	405.534	15.1468
		4.7279	879.858	2294.84	471.831	649.24	421.523	408.026	13.4965
		4.7429	879.766	2297.7	468.878	645.176	418.884	410.887	7.99694
		4.7572	879.948	2297.22	469.542	646.09	419.478	410.405	9.07271
		4.7772	889.647	2306.16	470.308	647.144	420.162	419.339	0.82331
		4.7919	890.376	2306.96	470.235	647.043	420.096	420.141	0.04507
		4.8111	890.218	2307.5	469.539	646.085	419.475	420.68	1.20497
		4.8258	890.341	2307.68	469.482	646.008	419.424	420.859	1.43451
		4.8404	887.525	2307.54	466.801	642.318	417.029	420.725	3.69593
		4.8609	884.706	2307.33	464.192	638.728	414.698	420.514	5.81612
		4.8741	880.023	2306.95	459.889	632.808	410.854	420.133	9.27894
		4.8933	874.71	2307.13	454.396	625.248	405.946	420.314	14.3681
		4.9071	866.517	2306.74	446.597	614.518	398.979	419.919	20.94
		4.9264	858.557	2306.48	438.895	603.92	392.098	419.662	27.5636
		4.9403	848.677	2306.42	429.072	590.403	383.322	419.605	36.2829
		4.9588	840.409	2306.1	421.129	579.473	376.226	419.28	43.054
		4.9898	829.626	2303.85	412.595	567.731	368.603	417.031	48.4285
		5.0044	789.12	2288.91	387.029	532.552	345.763	402.09	56.3276
		5.0179	775.403	2278.28	383.937	528.297	343	391.466	48.4664
		5.0327	754.985	2269.79	372.01	511.885	332.344	382.976	50.6313
		5.0464	737.08	2262.18	361.713	497.717	323.146	375.368	52.222
		5.061	723.244	2258.61	351.446	483.59	313.973	371.798	57.825
		5.0756	715.956	2256.49	346.284	476.487	309.362	369.672	60.3098
		5.1073	687.243	2237.75	336.306	462.756	300.447	350.937	50.4897
		5.1212	642.65	2213.31	316.154	435.029	282.445	326.495	44.0505
		5.1398	614.557	2196.25	305.128	419.856	272.594	309.429	36.8348
		5.1576	601.376	2194.34	293.852	404.341	262.52	307.524	45.003
		5.171	590.469	2193.55	283.733	390.417	253.48	306.736	53.2556
		5.1905	560.485	2178.65	268.652	369.665	240.007	291.833	51.8262
		5.2047	546.283	2168.32	264.775	364.33	236.543	281.508	44.9652
		5.2241	510.096	2143.8	253.107	348.276	226.12	256.988	30.8683
		5.2371	497.937	2136.34	248.408	341.81	221.922	249.528	27.6065
		5.2514	489.458	2134.89	241.387	332.149	215.65	248.071	32.4213
		5.2652	466.643	2119.43	234.028	322.023	209.075	232.614	23.5388
		5.2782	463.485	2118.45	231.853	319.03	207.132	231.631	24.4993
		5.2924	450.1	2110.73	226.186	311.232	202.069	223.914	21.845
		5.3051	437.862	2104.37	220.311	303.148	196.821	217.551	20.7306
		5.3203	435.542	2104.72	217.638	299.47	194.433	217.904	23.4716
		5.3344	421.47	2093.62	214.67	295.385	191.781	206.8	15.0198
		5.3485	414.325	2090.4	210.74	289.978	188.27	203.585	15.3146
		5.3627	406.605	2081.42	212.004	291.718	189.399	194.601	5.20208
		5.377	403.247	2080.05	210.01	288.974	187.618	193.236	5.61827
		5.3902	398.04	2077.7	207.16	285.053	185.072	190.88	5.80775
		5.4045	398.11	2076.5	208.43	286.8	186.207	189.68	3.4733
		5.4205	395.579	2074.25	208.15	286.414	185.956	187.43	1.47405
		5.4351	393.152	2071.9	208.068	286.302	185.883	185.084	0.79931
		5.4489	392.681	2072.83	206.671	284.38	184.635	186.01	1.37484
		5.4634	392.999	2071.33	208.483	286.872	186.253	184.516	1.73738
		5.4781	391.238	2071.41	206.648	284.347	184.614	184.59	0.02372
		5.4935	391.407	2070.25	207.977	286.177	185.802	183.43	2.3718
		5.5078	391.056	2069.88	207.989	286.193	185.813	183.067	2.7459
		5.5217	391.051	2069.96	207.912	286.087	185.744	183.139	2.60429
		5.5413	390.827	2069.86	207.787	285.915	185.632	183.04	2.59216
		5.5549	393.57	2069.86	210.526	289.683	188.078	183.045	5.03353
		5.5747	399.207	2069.86	216.163	297.44	193.115	183.044	10.071
		5.5882	401.721	2069.95	218.586	300.775	195.28	183.135	12.1453
		5.6078	411.27	2070.69	227.399	312.901	203.153	183.871	19.2811
		5.6218	414.666	2070.72	230.762	317.529	206.157	183.904	22.2531
		5.6418	426.456	2071.29	241.98	332.965	216.18	184.476	31.7038
		5.6556	434.853	2071.32	250.349	344.48	223.656	184.504	39.1523
		5.6752	442.056	2070.77	258.102	355.148	230.582	183.954	46.6285
		5.689	458.518	2076.45	268.889	369.991	240.219	189.629	50.5895
		5.7083	471.489	2078.29	280.014	385.299	250.158	191.475	58.6828
		5.7226	494.783	2092.06	289.539	398.405	258.667	205.245	53.4221
		5.7415	517.741	2104.3	300.256	413.152	268.242	217.485	50.7566
		5.7558	534.101	2110.23	310.693	427.513	277.565	223.409	54.1565
		5.7749	567.862	2132.04	322.64	443.952	288.239	245.222	43.0162
		5.7894	588.395	2139.19	336.022	462.366	300.194	252.373	47.8212
		5.8074	613.673	2154.48	346.014	476.115	309.12	267.659	41.4609
		5.8225	626.775	2154.57	359.022	494.014	320.741	267.753	52.9886
		5.841	652.926	2171.03	368.716	507.354	329.402	284.21	45.1923
		5.8678	670.945	2176.52	381.238	524.584	340.589	289.707	50.8825
		5.8817	705.286	2196.83	395.275	543.898	353.129	310.011	43.118
		5.8958	715.935	2197.79	404.964	557.23	361.785	310.971	50.8143
		5.91	738.577	2210.64	414.749	570.695	370.527	323.828	46.6989
		5.9243	754.801	2218.38	423.238	582.376	378.111	331.563	46.5482
		5.9388	762.443	2220.44	428.817	590.052	383.095	333.627	49.4682
		5.9532	788.887	2238.89	436.812	601.053	390.237	352.075	38.1621
		5.9679	804.743	2244.86	446.701	614.661	399.072	358.042	41.03
		5.9817	827.558	2260.56	453.814	624.449	405.427	373.743	31.6834
		5.9959	838.11	2267.69	457.236	629.157	408.484	380.874	27.6092
		6.0104	851.508	2275.1	463.224	637.396	413.833	388.284	25.5491
		6.0234	861.521	2278.27	470.069	646.815	419.949	391.452	28.4967
		6.0374	864.367	2278.6	472.581	650.272	422.193	391.785	30.4074
		6.0515	879.208	2289.21	476.817	656.1	425.977	402.391	23.5857
		6.0654	887.19	2293.68	480.326	660.929	429.112	406.863	22.2488
		6.0795	899.726	2303.83	482.714	664.214	431.245	417.013	14.2319
		6.094	903.578	2306.91	483.484	665.274	431.933	420.094	11.8394
		6.1076	905.4	2309.64	482.576	664.024	431.122	422.824	8.29769
		6.1221	908.015	2311.77	483.058	664.688	431.553	424.957	6.59549
		6.1367	912.773	2314.74	484.847	667.15	433.151	427.926	5.22501
		6.151	913.083	2316.29	483.606	665.443	432.042	429.476	2.56619
		6.1654	915.538	2317.73	484.629	666.849	432.956	430.91	2.04588
		6.1798	913.947	2318.17	482.589	664.042	431.133	431.358	0.2246
		6.1941	913.902	2318.4	482.323	663.677	430.896	431.579	0.68288
		6.2084	913.576	2319.03	481.365	662.358	430.04	432.211	2.17141
		6.2228	912.928	2318.96	480.785	661.56	429.522	432.143	2.62116
		6.2372	907.902	2318.59	476.124	655.147	425.358	431.778	6.42015
		6.2517	902.772	2318.89	470.699	647.681	420.511	432.073	11.5622
		6.2661	899.781	2319.23	467.372	643.104	417.539	432.409	14.8701
		6.2799	892.227	2318.56	460.479	633.619	411.381	431.748	20.3674
		6.2944	884.621	2318.27	453.164	623.553	404.846	431.457	26.6114
		6.3086	876.758	2317.52	446.054	613.771	398.494	430.704	32.2092
		6.3222	871.973	2317.17	441.616	607.664	394.53	430.357	35.8276
		6.3369	864.576	2317.18	434.217	597.483	387.919	430.359	42.4396
		6.3509	848.471	2310.92	424.37	583.934	379.122	424.101	44.9784
		6.3641	835.499	2309.01	413.305	568.707	369.236	422.195	52.9582
		6.3786	825.38	2303.82	408.378	561.928	364.835	417.003	52.1677
		6.3932	806.185	2292.53	400.467	551.043	357.768	405.718	47.95
		6.4077	788.843	2287.31	388.35	534.369	346.942	400.493	53.5509
		6.4216	756.967	2265.95	377.837	519.904	337.551	379.13	41.5796
		6.4419	736.658	2257.76	365.713	503.221	326.719	370.945	44.2256
		6.4553	715.767	2246	356.579	490.652	318.559	359.188	40.6292
		6.4734	703.166	2245.59	344.397	473.89	307.676	358.769	51.0935
		6.4912	679.723	2231.7	334.836	460.734	299.135	344.887	45.7526
		6.5052	657.984	2220.19	324.614	446.669	290.002	333.37	43.3683
		6.5249	642.519	2217.5	311.833	429.082	278.584	330.687	52.1029
		6.5387	611.048	2196.33	301.531	414.907	269.381	309.517	40.1356
		6.5584	591.667	2187.85	290.633	399.912	259.645	301.033	41.3883
		6.5733	568.082	2173.57	281.327	387.107	251.331	286.755	35.4238
		6.5904	556.535	2173.48	269.869	371.339	241.094	286.666	45.5721
		6.6044	533.915	2161.81	258.92	356.274	231.313	274.996	43.683
		6.6234	512.967	2150.21	249.57	343.409	222.96	263.396	40.4362
		6.6415	499.57	2147.32	239.063	328.951	213.573	260.507	46.9337
		6.6552	476.517	2132.91	230.422	317.06	205.853	246.095	40.242
		6.6923	453.596	2122.32	218.089	300.09	194.835	235.507	40.672
		6.707	424.156	2100.99	209.983	288.936	187.594	214.173	26.5795
		6.7209	406.49	2087.64	205.665	282.995	183.736	200.824	17.0881
		6.7392	401.4	2087.94	200.277	275.581	178.922	201.124	22.2014
		6.7582	390.337	2077.98	199.172	274.06	177.935	191.165	13.2296
		6.772	391.3	2077.59	200.525	275.922	179.144	190.775	11.631
		6.791	380.339	2066.3	200.858	276.381	179.442	179.481	0.03931
		6.8048	377.733	2065.8	198.749	273.478	177.557	178.984	1.42669
		6.8243	374.497	2062.64	198.669	273.369	177.486	175.827	1.659
		6.8385	374.911	2062.27	199.457	274.453	178.19	175.454	2.73617
		6.8573	375.435	2062.31	199.941	275.118	178.622	175.494	3.12773
		6.8709	379.997	2062.66	204.149	280.909	182.382	175.848	6.53432
		6.8897	380.827	2061.65	205.992	283.445	184.028	174.835	9.19328
		6.9081	383.695	2062.57	207.945	286.132	185.773	175.75	10.0223
		6.9231	388.658	2063.41	212.067	291.804	189.456	176.591	12.8646
		6.9417	395.427	2063.01	219.233	301.664	195.857	176.195	19.6629
		6.9562	400.938	2063.53	224.22	308.527	200.313	176.718	23.5945
		6.9743	408.75	2063.85	231.721	318.848	207.014	177.029	29.9854
		6.9891	414.597	2063.7	237.709	327.087	212.363	176.888	35.475
		7.0088	426.786	2068.18	245.422	337.7	219.254	181.364	37.8894
		7.0232	437.856	2070.09	254.587	350.311	227.442	183.269	44.1723
		7.0411	461.069	2084.13	263.754	362.925	235.631	197.316	38.3156
		7.0559	474.656	2086.61	274.862	378.21	245.555	199.794	45.7611
		7.0746	507.295	2103.38	290.736	400.053	259.737	216.559	43.1774
		7.0892	512.407	2102.88	296.345	407.771	264.747	216.062	48.6851
		7.1087	544.325	2122.64	308.501	424.497	275.607	235.824	39.7828
		7.123	557.53	2123.71	320.639	441.199	286.451	236.891	49.5604
		7.1405	586.166	2142.95	330.031	454.123	294.842	256.135	38.7069
		7.1546	598.663	2149.3	336.178	462.581	300.333	262.486	37.8473
		7.1752	625.172	2161.66	350.325	482.048	312.972	274.847	38.1255
		7.1888	638.255	2163.05	362.021	498.141	323.421	276.233	47.1879
		7.2082	658.893	2174.31	371.401	511.048	331.801	287.491	44.3099
		7.2227	686.825	2191.25	382.39	526.168	341.618	304.436	37.1821
		7.2416	700.292	2193.91	393.195	541.037	351.271	307.096	44.1751
		7.2559	728.691	2212.55	402.957	554.469	359.992	325.734	34.2581
		7.2756	739.272	2215.2	410.893	565.388	367.082	328.38	38.7018
		7.2901	760.337	2229.64	417.515	574.501	372.998	342.822	30.1764
		7.3047	772.652	2232.45	427.023	587.584	381.492	345.629	35.8633
		7.325	794.359	2247.49	433.689	596.756	387.447	360.67	26.7776
		7.3387	804.277	2249.75	441.345	607.291	394.287	362.931	31.3558
		7.3569	819.157	2260.29	445.685	613.263	398.165	373.472	24.6928
		7.3716	824.476	2260.99	450.3	619.612	402.287	374.176	28.1103
		7.3909	835.707	2270.83	451.691	621.527	403.53	384.016	19.5139
		7.4052	843.665	2275.69	454.789	625.79	406.298	388.876	17.4218
		7.4243	851.602	2284.26	454.157	624.92	405.733	397.445	8.28773
		7.4387	853.865	2285.51	455.175	626.32	406.642	398.69	7.95196
		7.4583	858.868	2289.95	455.732	627.087	407.14	403.135	4.00462
		7.473	859.379	2290.79	455.401	626.632	406.844	403.978	2.86633
		7.4915	861.198	2292.88	455.136	626.267	406.607	406.062	0.54515
		7.5057	861.388	2292.28	455.922	627.348	407.31	405.466	1.84369
		7.5253	859.314	2293.47	452.66	622.861	404.396	406.654	2.25814
		7.5394	857.026	2293.97	449.875	619.028	401.907	407.151	5.24395
		7.558	853.081	2293.36	446.541	614.44	398.929	406.54	7.61126
		7.5724	847.88	2293.39	441.308	607.24	394.254	406.571	12.3167
		7.5915	840.951	2293.01	434.762	598.232	388.406	406.189	17.7836
		7.606	835.046	2292.79	429.074	590.406	383.324	405.972	22.648
		7.6246	829.653	2292.51	423.957	583.365	378.753	405.696	26.9433
		7.6391	820.3	2292.69	414.423	570.247	370.236	405.876	35.6406
		7.658	808.898	2289.17	406.542	559.402	363.195	402.356	39.161
		7.6724	795.766	2284.19	398.391	548.187	355.913	397.374	41.4611
		7.6915	775.314	2275.88	386.254	531.486	345.07	389.06	43.9894
		7.7054	754.199	2264.01	377.001	518.753	336.804	377.198	40.3944
		7.7247	739.163	2260.79	365.187	502.498	326.25	373.975	47.7256
		7.7386	713.581	2244.66	355.742	489.501	317.811	357.839	40.0275
		7.7578	699.571	2243.74	342.65	471.486	306.115	356.921	50.8053
		7.772	668.905	2225.1	330.626	454.941	295.373	338.28	42.9065
		7.7906	650.995	2220.8	317.009	436.204	283.208	333.986	50.7779
		7.805	624.634	2205.43	306.024	421.09	273.395	318.609	45.2141
		7.8255	594.149	2196.03	284.934	392.07	254.553	309.214	54.661
		7.8403	580.055	2186.11	280.763	386.33	250.827	299.292	48.4652
		7.8546	556.843	2176.11	267.549	368.147	239.022	289.294	50.2726
		7.8752	516.072	2155.22	247.672	340.797	221.265	268.4	47.1355
		7.8895	497.385	2150.27	233.929	321.887	208.987	263.456	54.4689
		7.9078	468.796	2133	222.617	306.321	198.88	246.179	47.2987
		7.9222	461.132	2131.6	216.346	297.692	193.278	244.786	51.508
		7.9419	422.607	2111.58	197.84	272.228	176.745	224.767	48.0218
		7.9553	399.166	2099	186.982	257.287	167.045	212.185	45.1399
		7.9736	375.094	2085.17	176.736	243.189	157.892	198.357	40.4653
		7.9882	357.248	2078.74	165.328	227.492	147.7	191.919	44.2189
		8.0201	335.608	2063.07	159.351	219.267	142.36	176.257	33.8969
		8.0346	309.769	2050.18	146.406	201.455	130.796	163.363	32.5667
		8.0488	292.194	2038.86	140.146	192.841	125.203	152.048	26.845
		8.0628	281.285	2034.89	133.208	183.294	119.005	148.077	29.0721
		8.077	274.102	2030.9	130.015	178.9	116.152	144.088	27.9359
		8.0909	273.439	2031.21	129.042	177.562	115.283	144.397	29.1138
		8.1056	265.42	2023.33	128.902	177.37	115.158	136.517	21.3591
		8.1194	245.371	2006.29	125.896	173.233	112.473	119.475	7.00242
		8.1337	247.281	2007.46	126.635	174.25	113.133	120.646	7.51325
		8.1471	240.105	1999.4	127.526	175.475	113.928	112.579	1.34916
		8.1618	237.385	1999.35	124.85	171.794	111.538	112.535	0.99656
		8.1766	235.434	1998.04	124.212	170.916	110.968	111.222	0.25386
		8.1914	235.144	1997.74	124.221	170.928	110.976	110.923	0.05358
		8.206	236.845	1997.63	126.027	173.413	112.589	110.819	1.7706
		8.2248	237.511	1996.88	127.45	175.371	113.861	110.061	3.79944
		8.2388	239.275	1996.83	129.257	177.858	115.475	110.018	5.45709
		8.2584	242.912	1997.18	132.552	182.392	118.419	110.359	8.05952
		8.2725	245.423	1996.98	135.261	186.119	120.839	110.163	10.6759
		8.2908	256.179	1997.11	145.885	200.738	130.33	110.294	20.036
		8.305	260.377	1998.03	149.162	205.247	133.258	111.215	22.0424
		8.3247	268.797	1998.52	157.098	216.166	140.347	111.699	28.6479
		8.3384	278.557	1997.53	167.842	230.95	149.946	110.715	39.2304
		8.3583	289.604	2000.55	175.872	242	157.12	113.733	43.3873
		8.3724	303.035	2005.52	184.33	253.638	164.676	118.705	45.971
		8.3913	320.571	2011.05	196.335	270.157	175.401	124.236	51.1647
		8.4053	349.21	2029.34	206.69	284.406	184.652	142.519	42.1328
		8.425	364.679	2031.65	219.845	302.507	196.404	144.834	51.5704
		8.4387	390.607	2047.55	229.873	316.305	205.363	160.735	44.6283
		8.459	404.069	2049.3	241.588	332.426	215.829	162.481	53.3484
		8.4734	432.567	2067.21	252.174	346.991	225.286	180.393	44.8925
		8.4879	450.472	2072.33	264.955	364.578	236.704	185.517	51.1873
		8.5082	474.071	2085.4	275.483	379.065	246.11	198.588	47.5222
		8.5232	494.925	2094.43	287.315	395.345	256.68	207.61	49.0702
		8.5375	515.084	2103.79	298.109	410.198	266.324	216.975	49.3486
		8.5562	538.321	2114.86	310.278	426.943	277.195	228.043	49.1523
		8.574	555.143	2123.5	318.461	438.202	284.505	236.682	47.8233
		8.5877	580.202	2136.43	330.585	454.885	295.336	249.617	45.7195
		8.6077	609.569	2153.03	343.351	472.452	306.742	266.217	40.5246
		8.6213	617.625	2156.38	348.06	478.93	310.948	269.565	41.3834
		8.6407	645.676	2169.29	363.203	499.767	324.477	282.473	42.0033
		8.6552	653.854	2174.29	366.383	504.143	327.318	287.471	39.8463
		8.6739	677.108	2183.2	380.724	523.876	340.13	296.384	43.7461
		8.6871	692.439	2194	385.26	530.118	344.182	307.179	37.0033
		8.7008	707.702	2202.11	392.412	539.959	350.571	315.29	35.2812
		8.7145	724.182	2213.91	397.088	546.393	354.749	327.094	27.6551
		8.7283	731.587	2217.24	401.159	551.994	358.385	330.428	27.9571
		8.743	741.681	2220.36	408.14	561.601	364.623	333.541	31.082
		8.7565	758.054	2233.14	411.732	566.544	367.832	346.322	21.5103
		8.7735	767.687	2238.25	416.253	572.764	371.87	351.434	20.4366
		8.7875	775.552	2246.97	415.394	571.582	371.103	360.158	10.9448
		8.8046	780.808	2252.41	415.217	571.339	370.945	365.591	5.35417
		8.824	782.951	2255.34	414.426	570.25	370.238	368.526	1.7123
		8.8375	785.516	2257.37	414.959	570.983	370.714	370.557	0.15708
		8.8584	785.943	2258.26	414.496	570.346	370.3	371.447	1.14707
		8.8717	785.755	2257.42	415.148	571.244	370.883	370.607	0.27644
		8.8901	786.062	2258.41	414.473	570.315	370.281	371.589	1.30822
		8.9039	785.614	2258.53	413.9	569.527	369.768	371.714	1.94517
		8.9223	786.404	2258.04	415.182	571.291	370.914	371.222	0.30848
		8.94	786.046	2257.95	414.914	570.922	370.675	371.131	0.45664
		8.9579	786.306	2258.18	414.947	570.967	370.704	371.359	0.65524
		8.9712	785.789	2257.69	414.914	570.922	370.674	370.875	0.20071
		8.9911	782.751	2257.81	411.759	566.58	367.855	370.993	3.13755
		9.0051	780.659	2258.11	409.361	563.281	365.713	371.298	5.58417
		9.0243	773.271	2257.67	402.418	553.727	359.511	370.853	11.3427
		9.0389	770.504	2257.38	399.942	550.32	357.298	370.562	13.2633
		9.0581	759.859	2257	389.679	536.198	348.13	370.18	22.0496
		9.0718	751.685	2257.35	381.154	524.468	340.514	370.531	30.0171
		9.0911	742.053	2257.01	371.861	511.681	332.212	370.192	37.9798
		9.1055	732.075	2256.95	361.945	498.036	323.353	370.13	46.7773
		9.1244	708.443	2244.89	350.373	482.114	313.015	358.07	45.0547
		9.1383	686.757	2233.06	340.512	468.545	304.205	346.245	42.0393
		9.1585	666.312	2223.65	329.481	453.366	294.351	336.831	42.4801
		9.1722	651.449	2222.33	315.934	434.726	282.248	335.515	53.2665
		9.1914	629.801	2209.23	307.384	422.96	274.609	322.418	47.8082
		9.2049	598.563	2188.73	296.651	408.192	265.021	301.912	36.8908
		9.2249	577.989	2180.34	284.467	391.427	254.136	293.522	39.3856
		9.239	551.725	2164.56	273.984	377.002	244.77	277.741	32.9705
		9.2576	531.155	2155.28	262.689	361.459	234.68	268.467	33.7871
		9.2715	513.017	2148.12	251.713	346.357	224.875	261.304	36.429
		9.2917	497.072	2142.22	241.666	332.533	215.899	255.405	39.5066
		9.3049	481.367	2137.62	230.561	317.252	205.978	250.805	44.8276
		9.3246	466.085	2134.77	218.128	300.144	194.87	247.958	53.0877
		9.3513	435.427	2114.29	207.956	286.147	185.783	227.471	41.6887
		9.3658	387.836	2087.62	187.03	257.353	167.088	200.806	33.7187
		9.3808	380.497	2087.96	179.354	246.791	160.23	201.143	40.9126
		9.3951	362.742	2080.97	168.586	231.975	150.611	194.155	43.5445
		9.4098	347.283	2078.15	155.946	214.581	139.318	191.338	52.0194
		9.4238	331.006	2071.61	146.209	201.184	130.62	184.796	54.1765
		9.4372	317.28	2062.4	141.699	194.978	126.591	175.581	48.9904
		9.4546	290.009	2045.64	131.19	180.518	117.202	158.819	41.6167
		9.4748	252.273	2022.86	116.226	159.927	103.834	136.047	32.2135
		9.4892	234.858	2015.92	105.751	145.513	94.475	129.108	34.6328
		9.5206	221.758	2008.85	99.7242	137.221	89.0912	122.034	32.9431
		9.54	187.717	1990.55	83.9817	115.559	75.0273	103.735	28.7076
		9.5549	174.708	1985.03	76.498	105.261	68.3414	98.2102	29.8688
		9.5745	163.904	1977.7	73.0195	100.475	65.2339	90.8849	25.651
		9.5886	156.483	1978.32	64.9816	89.4147	58.053	91.5015	33.4485
		9.6076	138.778	1965.09	60.5038	83.2532	54.0526	78.2747	24.222
		9.6221	125.249	1957.03	55.0389	75.7335	49.1704	70.2099	21.0394
		9.653	113.021	1950.34	49.4948	68.1048	44.2175	63.5265	19.3091
		9.6669	92.1482	1938.7	40.2647	55.4043	35.9715	51.8835	15.9119
		9.6806	88.7237	1938.12	37.4178	51.4869	33.4282	51.3059	17.8777
		9.6947	83.755	1935.41	35.1607	48.3811	31.4117	48.5943	17.1826
		9.7093	78.0128	1933.71	31.116	42.8155	27.7982	46.8969	19.0986
		9.7234	73.8804	1933.66	27.0412	37.2087	24.158	46.8392	22.6812
		9.7434	53.1707	1918.98	21.0116	28.912	18.7713	32.1591	13.3878
		9.7575	50.3299	1918.06	19.0878	26.2649	17.0526	31.242	14.1894

## Sheet: Figure 4b
Figure 4b
		Time, s	Axial position of in vivo human cornea, μm
		0	-38,3364176128094
		0,00545000000000000	-36,9565176128095
		0,0110900000000000	-36,0047776128094
		0,0189300000000000	-35,2543676128094
		0,0234300000000000	-33,6822076128094
		0,0279100000000000	-33,6138676128095
		0,0328200000000000	-33,2628076128094
		0,0385300000000000	-32,0299576128096
		0,0438400000000000	-30,9175276128095
		0,0493400000000000	-30,2732076128094
		0,0547700000000000	-29,9339676128094
		0,0602500000000000	-28,5099476128094
		0,0657700000000000	-28,2493876128094
		0,0711400000000000	-27,5769776128094
		0,0768400000000000	-28,5130876128095
		0,0855000000000000	-28,6013876128095
		0,0897400000000000	-30,4972376128094
		0,0942100000000000	-32,5828376128094
		0,0990500000000000	-34,7822176128094
		0,104180000000000	-36,7668576128095
		0,109440000000000	-38,8471276128095
		0,115100000000000	-41,7035176128096
		0,120660000000000	-45,1091776128094
		0,126050000000000	-48,3493876128094
		0,131570000000000	-51,2884276128094
		0,137050000000000	-54,1117376128095
		0,142310000000000	-55,9461876128096
		0,152180000000000	-57,2282876128094
		0,156360000000000	-58,3908676128095
		0,160810000000000	-59,4234676128096
		0,165250000000000	-61,0993476128094
		0,170140000000000	-61,3921976128096
		0,175280000000000	-61,9987176128094
		0,181070000000000	-62,3566776128095
		0,186340000000000	-62,6274176128094
		0,191690000000000	-62,4949376128094
		0,197130000000000	-61,7272576128094
		0,202530000000000	-60,0620376128094
		0,208150000000000	-59,7288676128094
		0,217880000000000	-59,3952176128094
		0,222160000000000	-57,5959076128094
		0,226290000000000	-56,6191976128094
		0,230690000000000	-54,0419576128095
		0,235480000000000	-54,7599776128094
		0,240950000000000	-53,4407076128094
		0,246550000000000	-52,7877176128095
		0,252090000000000	-53,8693576128095
		0,257590000000000	-54,0377076128096
		0,263090000000000	-55,0213676128095
		0,268600000000000	-55,2414776128094
		0,274360000000000	-56,6474076128094
		0,279820000000000	-57,2351476128095
		0,285140000000000	-57,9860276128095
		0,290520000000000	-59,5961276128094
		0,296100000000000	-59,4810576128095
		0,301430000000000	-59,6032076128095
		0,307150000000000	-59,0858176128095
		0,312730000000000	-58,7547276128095
		0,317840000000000	-57,6357776128096
		0,323550000000000	-56,3807976128095
		0,328950000000000	-53,8719176128095
		0,334460000000000	-52,3397176128095
		0,339960000000000	-49,5206276128095
		0,345570000000000	-48,1794176128094
		0,351110000000000	-46,2265376128095
		0,356540000000000	-44,3133976128094
		0,361810000000000	-42,9241176128095
		0,369140000000000	-41,4992576128095
		0,373500000000000	-40,5438776128095
		0,378600000000000	-39,2824676128094
		0,383920000000000	-40,1087876128095
		0,389580000000000	-40,1228676128096
		0,395020000000000	-40,2023176128095
		0,400380000000000	-41,6020476128094
		0,405790000000000	-43,5026476128095
		0,411180000000000	-46,3799376128096
		0,416840000000000	-49,2079076128096
		0,422120000000000	-52,4483976128094
		0,427740000000000	-56,6698876128096
		0,435460000000000	-59,6808576128094
		0,440340000000000	-62,6238376128094
		0,445490000000000	-67,1005876128095
		0,449940000000000	-69,9062476128094
		0,455110000000000	-73,2448976128095
		0,460850000000000	-77,4904376128094
		0,466490000000000	-80,7501076128094
		0,471970000000000	-83,8902376128094
		0,477150000000000	-87,1630476128096
		0,482650000000000	-90,1278376128094
		0,488060000000000	-92,9950476128094
		0,493710000000000	-94,2443476128094
		0,499160000000000	-95,4632676128096
		0,504530000000000	-96,3341476128095
		0,510210000000000	-97,0466976128095
		0,519090000000000	-97,6947676128095
		0,523720000000000	-97,2781376128096
		0,528430000000000	-96,2636576128095
		0,532760000000000	-95,5397876128095
		0,539240000000000	-95,6501176128095
		0,543390000000000	-94,8277276128096
		0,548780000000000	-93,0151776128094
		0,554070000000000	-92,9490376128095
		0,559380000000000	-91,4290076128095
		0,565220000000000	-90,1873376128095
		0,570370000000000	-89,0578176128094
		0,575950000000000	-87,7100676128095
		0,581440000000000	-85,4574176128096
		0,586990000000000	-83,3353476128096
		0,592270000000000	-82,5687076128094
		0,597940000000000	-80,0993876128096
		0,603160000000000	-77,7968876128095
		0,608740000000000	-74,2635476128095
		0,618020000000000	-72,4962576128094
		0,622330000000000	-69,6827376128095
		0,626630000000000	-67,3050476128094
		0,631460000000000	-62,9259276128096
		0,636450000000000	-59,9391676128094
		0,641980000000000	-57,6488876128094
		0,647370000000000	-54,5647076128095
		0,652480000000000	-52,4256576128095
		0,658330000000000	-50,0682576128095
		0,663580000000000	-48,9497076128094
		0,669110000000000	-47,5225676128095
		0,674500000000000	-45,9317976128095
		0,683480000000000	-44,5595376128094
		0,688040000000000	-43,7225176128095
		0,692490000000000	-43,4727576128096
		0,697080000000000	-42,9144976128095
		0,702210000000000	-42,5684276128095
		0,707550000000000	-42,0806976128094
		0,712840000000000	-42,1837176128095
		0,718440000000000	-42,5994776128096
		0,723920000000000	-42,9445576128096
		0,729640000000000	-42,6370276128094
		0,735010000000000	-43,4847176128095
		0,740390000000000	-44,2122176128095
		0,746190000000000	-44,4946876128094
		0,751340000000000	-44,5719976128094
		0,756680000000000	-45,3579676128095
		0,762560000000000	-47,0715876128094
		0,767860000000000	-47,5523576128094
		0,773270000000000	-47,9086076128095
		0,778860000000000	-49,4855676128094
		0,785650000000000	-50,0426576128095
		0,790640000000000	-51,5263776128094
		0,795390000000000	-51,8037776128095
		0,800790000000000	-52,3808576128095
		0,806490000000000	-53,3245976128094
		0,811770000000000	-54,5931676128095
		0,817270000000000	-56,1180876128096
		0,822720000000000	-56,7200376128094
		0,828330000000000	-59,2251476128094
		0,833630000000000	-60,8424076128096
		0,839050000000000	-62,0093076128094
		0,844760000000000	-64,1961576128094
		0,850120000000000	-65,5841476128094
		0,855910000000000	-67,4473276128096
		0,861150000000000	-69,4810576128095
		0,866530000000000	-72,3809376128095
		0,871960000000000	-74,6643076128095
		0,877600000000000	-76,7986276128094
		0,885490000000000	-79,8674376128095
		0,889950000000000	-79,8115876128094
		0,894230000000000	-80,6575976128094
		0,899470000000000	-80,3157476128096
		0,905130000000000	-78,3871676128094
		0,910720000000000	-75,7896876128095
		0,916150000000000	-72,7274076128095
		0,921510000000000	-69,6408176128094
		0,927150000000000	-67,0232276128096
		0,932830000000000	-64,3237576128095
		0,938070000000000	-61,8371176128094
		0,943370000000000	-59,4459276128094
		0,952040000000000	-58,0020376128094
		0,956740000000000	-56,7164776128095
		0,961210000000000	-55,1353776128094
		0,966100000000000	-53,9006276128096
		0,970980000000000	-54,6510676128096
		0,976410000000000	-57,0188876128095
		0,982100000000000	-57,3833876128096
		0,987420000000000	-60,2355876128096
		0,992850000000000	-63,2340476128095
		0,998460000000000	-67,5713776128095
		1,00385000000000	-72,5641476128094
		1,00921000000000	-77,6656676128096
		1,01878000000000	-83,1209176128094
		1,02387000000000	-87,5839976128094
		1,02822000000000	-92,8902176128095
		1,03438000000000	-97,0954276128095
		1,03841000000000	-100,997997612809
		1,04271000000000	-105,140037612810
		1,04773000000000	-106,740197612810
		1,05311000000000	-109,638077612809
		1,05853000000000	-111,202457612809
		1,06417000000000	-111,434707612809
		1,06960000000000	-112,468977612809
		1,07509000000000	-112,306787612809
		1,08072000000000	-111,383537612809
		1,08616000000000	-110,708317612809
		1,09152000000000	-109,857917612809
		1,09706000000000	-108,441087612809
		1,10248000000000	-106,498077612810
		1,10819000000000	-105,999737612809
		1,11766000000000	-104,205047612810
		1,12204000000000	-103,202237612809
		1,12644000000000	-101,242487612810
		1,13100000000000	-100,952757612810
		1,13581000000000	-100,340757612809
		1,14103000000000	-100,335397612809
		1,14660000000000	-99,3589876128094
		1,15188000000000	-99,5285376128094
		1,15773000000000	-100,458047612809
		1,16305000000000	-101,194447612809
		1,16847000000000	-101,211557612809
		1,17392000000000	-101,058497612809
		1,17970000000000	-101,996697612810
		1,18499000000000	-103,092567612809
		1,19031000000000	-102,027087612810
		1,19593000000000	-100,790067612810
		1,20143000000000	-98,4430876128095
		1,20692000000000	-96,4109676128095
		1,21236000000000	-93,3326476128096
		1,21777000000000	-89,0103376128095
		1,22326000000000	-84,2793876128094
		1,22866000000000	-78,7859076128095
		1,23413000000000	-73,5707276128095
		1,23983000000000	-67,7839476128095
		1,24531000000000	-63,2471676128095
		1,25091000000000	-56,7377176128094
		1,25631000000000	-52,4531676128095
		1,26167000000000	-47,5120976128094
		1,26726000000000	-43,1769476128094
		1,27274000000000	-38,9267376128095
		1,27840000000000	-35,0282376128095
		1,28607000000000	-32,0055276128095
		1,29032000000000	-29,9170776128095
		1,29516000000000	-27,8896776128095
		1,30012000000000	-26,4095876128094
		1,30549000000000	-25,5718376128096
		1,31113000000000	-25,5167076128096
		1,31654000000000	-25,4229976128095
		1,32193000000000	-26,5535976128095
		1,32755000000000	-27,6895976128095
		1,33299000000000	-28,3020976128094
		1,33848000000000	-30,6591076128095
		1,34421000000000	-33,4091676128094
		1,35229000000000	-35,0369476128094
		1,35673000000000	-38,1909576128094
		1,36127000000000	-40,8944276128094
		1,36618000000000	-42,7277676128095
		1,37146000000000	-44,3309476128095
		1,37708000000000	-46,9140976128095
		1,38243000000000	-48,7549676128094
		1,38773000000000	-50,6293476128095
		1,39326000000000	-52,1660376128095
		1,39895000000000	-54,5297876128095
		1,40457000000000	-56,1861976128095
		1,41005000000000	-56,7741176128094
		1,41543000000000	-58,2148176128094
		1,42079000000000	-59,2309076128095
		1,42624000000000	-59,4425976128095
		1,43531000000000	-61,7418876128095
		1,43980000000000	-62,4426676128096
		1,44439000000000	-64,6233476128095
		1,44888000000000	-64,8473676128094
		1,45383000000000	-66,1223576128094
		1,45918000000000	-66,2468876128095
		1,46475000000000	-67,2775976128095
		1,47054000000000	-67,3365676128095
		1,47565000000000	-68,1510876128095
		1,48110000000000	-68,6609276128094
		1,48665000000000	-67,8891176128096
		1,49212000000000	-67,9151076128095
		1,50175000000000	-67,5308876128096
		1,50625000000000	-67,1168476128095
		1,51090000000000	-65,8658276128095
		1,51532000000000	-65,4610976128094
		1,51970000000000	-64,8368476128094
		1,52500000000000	-63,5482676128094
		1,53067000000000	-62,3623576128094
		1,53595000000000	-62,0010476128094
		1,54151000000000	-61,1171576128096
		1,54702000000000	-60,7414776128095
		1,55263000000000	-61,1730376128095
		1,55795000000000	-61,3328976128096
		1,56708000000000	-61,0495876128094
		1,57204000000000	-61,4411876128094
		1,57689000000000	-62,7611376128094
		1,58153000000000	-63,7350176128095
		1,58633000000000	-64,6597976128094
		1,59116000000000	-65,8800976128096
		1,59618000000000	-67,2107776128095
		1,60192000000000	-68,3963576128095
		1,60710000000000	-69,3946976128095
		1,61285000000000	-70,6174876128094
		1,61837000000000	-70,9750676128096
		1,62381000000000	-71,6025276128094
		1,62934000000000	-71,4655276128096
		1,63487000000000	-71,2190676128095
		1,64026000000000	-70,5346776128095
		1,64592000000000	-69,8186676128094
		1,65115000000000	-67,5186576128095
		1,65667000000000	-66,5931676128095
		1,66211000000000	-64,6059176128095
		1,66900000000000	-61,4364876128095
		1,67333000000000	-59,9277976128094
		1,67876000000000	-57,2726276128095
		1,68436000000000	-55,0796976128094
		1,68974000000000	-54,2629276128095
		1,69514000000000	-51,6729276128094
		1,70062000000000	-49,8651776128094
		1,70627000000000	-49,3607376128096
		1,71185000000000	-48,7696276128096
		1,71710000000000	-48,9435676128094
		1,72243000000000	-47,9446376128094
		1,72812000000000	-48,5021276128095
		1,73360000000000	-48,0082676128095
		1,73920000000000	-49,3008476128094
		1,74424000000000	-49,2695076128096
		1,75242000000000	-50,0561576128096
		1,75647000000000	-50,3528876128094
		1,76096000000000	-51,5584576128094
		1,76840000000000	-50,3341276128095
		1,77304000000000	-50,4807576128095
		1,77752000000000	-49,1933076128095
		1,78326000000000	-47,9722476128095
		1,78845000000000	-46,4387676128095
		1,79391000000000	-45,3012876128094
		1,79945000000000	-43,7258576128095
		1,80484000000000	-42,9421376128094
		1,81041000000000	-41,6688676128094
		1,81566000000000	-41,1626876128095
		1,82119000000000	-41,0564276128096
		1,82687000000000	-39,2507776128095
		1,83253000000000	-37,7770276128096
		1,83778000000000	-33,8333276128096
		1,84333000000000	-30,7974676128095
		1,85222000000000	-27,5147076128095
		1,85688000000000	-24,0711576128094
		1,86118000000000	-19,8479276128094
		1,86560000000000	-15,4643576128095
		1,87082000000000	-12,4769476128095
		1,87633000000000	-9,14477761280952
		1,88174000000000	-5,83586761280941
		1,88715000000000	-2,93023761280953
		1,89261000000000	-0,600407612809439
		1,89799000000000	0,597712387190530
		1,90351000000000	1,90088238719044
		1,90901000000000	2,34999238719058
		1,91812000000000	0,413432387190493
		1,92327000000000	-2,27811761280949
		1,92807000000000	-6,61513761280941
		1,93546000000000	-12,0219776128094
		1,94001000000000	-19,4041676128094
		1,94486000000000	-27,8371676128095
		1,94934000000000	-36,0483776128095
		1,95390000000000	-43,9659976128095
		1,95858000000000	-51,9168476128096
		1,96407000000000	-59,3773176128094
		1,96950000000000	-64,4401876128096
		1,97495000000000	-69,7800076128094
		1,98045000000000	-72,0498576128095
		1,98605000000000	-74,7545076128096
		1,99156000000000	-75,1815876128095
		1,99692000000000	-75,5122476128094
		2,00232000000000	-75,1561276128094
		2,00782000000000	-73,5892876128095
		2,01335000000000	-71,6128776128095
		2,01880000000000	-69,5188876128094
		2,02427000000000	-66,2640876128096
		2,02968000000000	-63,2757976128096
		2,03533000000000	-60,2016676128094
		2,04089000000000	-56,7229976128094
		2,04617000000000	-54,4575876128095
		2,05161000000000	-51,4290176128094
		2,05701000000000	-49,5250776128096
		2,06255000000000	-47,9256076128094
		2,06826000000000	-46,8479276128095
		2,07391000000000	-46,5716976128094
		2,07885000000000	-48,7475576128096
		2,08443000000000	-51,3517676128095
		2,09040000000000	-52,1483476128095
		2,09565000000000	-54,3944176128095
		2,10104000000000	-56,8927676128095
		2,10638000000000	-59,8873076128095
		2,11211000000000	-62,1110176128095
		2,11745000000000	-64,4234676128095
		2,12280000000000	-66,6272076128094
		2,12837000000000	-67,6964376128095
		2,13400000000000	-69,4954376128094
		2,13950000000000	-67,5989476128094
		2,14486000000000	-67,2104776128095
		2,15317000000000	-64,8450276128094
		2,15748000000000	-61,9461676128095
		2,16178000000000	-57,4710676128094
		2,16714000000000	-53,8587576128096
		2,17256000000000	-50,1591276128095
		2,17767000000000	-46,4089176128095
		2,18328000000000	-42,8514876128094
		2,18906000000000	-39,3030176128095
		2,19457000000000	-36,6823776128096
		2,19976000000000	-36,1749476128095
		2,20511000000000	-35,1376376128094
		2,21080000000000	-34,0341376128095
		2,21625000000000	-34,4396776128095
		2,22159000000000	-35,9688376128096
		2,22707000000000	-37,3958576128095
		2,23584000000000	-39,9069476128096
		2,24009000000000	-43,6567276128095
		2,24432000000000	-48,0197976128094
		2,25183000000000	-53,1627376128094
		2,25647000000000	-58,4592176128096
		2,26089000000000	-64,0760276128094
		2,26541000000000	-69,6653176128095
		2,27096000000000	-74,8845276128094
		2,27653000000000	-79,7646776128096
		2,28228000000000	-83,7174476128095
		2,28761000000000	-87,7146576128094
		2,29296000000000	-91,6624276128095
		2,29873000000000	-95,6344676128096
		2,30434000000000	-98,6341876128094
		2,30964000000000	-100,502857612810
		2,31497000000000	-101,945007612809
		2,32033000000000	-103,451307612809
		2,32597000000000	-103,583657612810
		2,33522000000000	-103,660717612809
		2,33970000000000	-103,023907612809
		2,34420000000000	-100,869397612809
		2,34884000000000	-98,3440876128094
		2,35358000000000	-95,6123476128095
		2,35894000000000	-92,7730076128095
		2,36429000000000	-90,6957276128095
		2,36993000000000	-87,9454876128094
		2,37523000000000	-84,6017976128095
		2,38080000000000	-82,7071076128094
		2,38619000000000	-80,6089176128095
		2,39174000000000	-77,4855776128094
		2,39720000000000	-74,6819076128096
		2,40273000000000	-71,9140376128096
		2,40820000000000	-67,6489776128095
		2,41813000000000	-63,6436476128095
		2,42241000000000	-59,1088276128096
		2,42725000000000	-52,8380676128095
		2,43183000000000	-47,8438976128095
		2,43622000000000	-42,2425076128095
		2,44127000000000	-36,2135076128094
		2,44683000000000	-30,2867476128095
		2,45219000000000	-23,7698276128095
		2,45772000000000	-17,9607176128094
		2,46338000000000	-11,2409776128095
		2,46869000000000	-4,79866761280956
		2,47406000000000	0,637342387190598
		2,47946000000000	6,21476238719043
		2,48528000000000	11,8310823871906
		2,49046000000000	16,7864723871904
		2,49628000000000	21,1547723871905
		2,50153000000000	24,4309823871904
		2,50690000000000	27,5559823871905
		2,51251000000000	28,8911323871905
		2,51795000000000	28,7281023871906
		2,52350000000000	27,3940623871904
		2,52884000000000	24,4152623871905
		2,53452000000000	21,5495623871904
		2,54018000000000	16,7581623871904
		2,54532000000000	11,2797823871906
		2,55081000000000	6,26063238719055
		2,55624000000000	1,09387238719050
		2,56174000000000	-3,38281761280945
		2,56712000000000	-7,56559761280951
		2,57251000000000	-11,6443476128094
		2,57827000000000	-15,1292476128095
		2,58368000000000	-18,3365376128095
		2,58903000000000	-21,2621376128095
		2,59467000000000	-25,0166676128094
		2,60224000000000	-26,8328676128096
		2,60661000000000	-30,5366576128094
		2,61146000000000	-32,8750476128095
		2,61678000000000	-35,5291876128094
		2,62222000000000	-38,8353376128094
		2,62778000000000	-41,1427576128094
		2,63322000000000	-44,3466976128095
		2,63872000000000	-46,5266776128095
		2,64432000000000	-49,2591876128095
		2,64943000000000	-51,9778076128095
		2,65506000000000	-55,1025776128096
		2,66096000000000	-57,7421276128094
		2,66884000000000	-59,6173576128094
		2,67304000000000	-62,6323876128094
		2,67750000000000	-65,0907076128096
		2,68267000000000	-67,6675476128095
		2,68808000000000	-70,8209776128095
		2,69369000000000	-73,3742676128095
		2,69893000000000	-77,6738976128095
		2,70461000000000	-81,3191176128094
		2,71009000000000	-85,5914176128094
		2,71564000000000	-87,8730176128095
		2,72102000000000	-89,0434376128095
		2,72638000000000	-89,2311376128094
		2,73605000000000	-88,9132776128094
		2,74063000000000	-87,7530676128096
		2,74523000000000	-86,9701976128094
		2,75003000000000	-85,7306476128095
		2,75459000000000	-85,1257576128095
		2,75922000000000	-84,1668576128094
		2,76514000000000	-83,1127476128095
		2,77037000000000	-83,7682976128096
		2,77606000000000	-83,2911976128095
		2,78149000000000	-83,2265876128095
		2,78683000000000	-83,6278976128095
		2,79227000000000	-84,1483676128094
		2,79797000000000	-85,9268576128094
		2,80323000000000	-88,6103576128094
		2,80871000000000	-92,7528776128095
		2,81430000000000	-98,3015176128095
		2,81958000000000	-104,998347612810
		2,82527000000000	-111,601007612810
		2,83503000000000	-118,046387612810
		2,83924000000000	-124,432067612809
		2,84339000000000	-129,867297612809
		2,84795000000000	-134,928977612810
		2,85262000000000	-137,688487612810
		2,85809000000000	-139,894117612809
		2,86342000000000	-140,557327612809
		2,86876000000000	-140,305667612809
		2,87448000000000	-140,020947612810
		2,87987000000000	-138,622987612810
		2,88541000000000	-136,420627612809
		2,89112000000000	-135,110347612809
		2,89654000000000	-131,827657612809
		2,90188000000000	-128,709647612810
		2,90742000000000	-125,862027612810
		2,91296000000000	-123,442117612810
		2,91829000000000	-120,431757612810
		2,92377000000000	-117,054507612810
		2,92948000000000	-114,794387612809
		2,93512000000000	-112,441957612810
		2,94054000000000	-110,970027612809
		2,94572000000000	-108,542507612809
		2,95151000000000	-107,583377612809
		2,95673000000000	-106,590517612809
		2,96235000000000	-107,368877612809
		2,96765000000000	-107,068257612809
		2,97315000000000	-107,857457612810
		2,97875000000000	-108,461807612809
		2,98424000000000	-107,947677612809
		2,98965000000000	-108,561917612809
		2,99536000000000	-108,433567612809
		3,00084000000000	-107,562087612809
		3,00639000000000	-107,807317612809
		3,01159000000000	-106,083497612810
		3,01713000000000	-106,032707612810
		3,02269000000000	-103,867947612809
		3,02826000000000	-101,728507612809
		3,03371000000000	-98,6846976128095
		3,03901000000000	-94,1675976128096
		3,04478000000000	-90,8823876128095
		3,04994000000000	-88,0313076128094
		3,05574000000000	-85,9544076128094
		3,06124000000000	-83,0733176128096
		3,06863000000000	-81,2037376128094
		3,07283000000000	-80,3778776128095
		3,07762000000000	-79,9980776128095
		3,08300000000000	-79,8934376128095
		3,08870000000000	-78,1074376128095
		3,09410000000000	-77,6876076128095
		3,09942000000000	-78,1399176128095
		3,10500000000000	-77,4331976128095
		3,11069000000000	-76,6999276128095
		3,11591000000000	-77,4520076128096
		3,12126000000000	-79,0011076128094
		3,12703000000000	-80,5569876128094
		3,13553000000000	-83,1732876128095
		3,14004000000000	-86,6809076128095
		3,14444000000000	-90,7937376128094
		3,14884000000000	-92,9866576128096
		3,15450000000000	-97,2905976128096
		3,16001000000000	-100,915547612809
		3,16545000000000	-104,450097612810
		3,17084000000000	-107,612237612809
		3,17628000000000	-111,539367612810
		3,18193000000000	-114,474507612810
		3,18729000000000	-117,043937612809
		3,19281000000000	-121,416997612809
		3,19829000000000	-123,070067612810
		3,20381000000000	-124,440837612809
		3,20926000000000	-125,674317612809
		3,21847000000000	-126,181687612809
		3,22275000000000	-126,858487612809
		3,22709000000000	-125,802627612809
		3,23170000000000	-124,851277612809
		3,23693000000000	-124,606317612809
		3,24220000000000	-122,267107612809
		3,24777000000000	-121,154417612809
		3,25324000000000	-119,323077612810
		3,25871000000000	-117,801157612810
		3,26427000000000	-116,901487612809
		3,26957000000000	-114,304687612810
		3,27496000000000	-113,021447612810
		3,28071000000000	-111,185187612809
		3,28625000000000	-108,756137612809
		3,29158000000000	-106,166547612810
		3,30096000000000	-103,481037612809
		3,30550000000000	-101,388417612809
		3,30978000000000	-99,0516076128094
		3,31445000000000	-96,0437076128096
		3,31903000000000	-93,5565676128094
		3,32446000000000	-90,4630376128095
		3,33010000000000	-87,9704976128095
		3,33540000000000	-85,2250876128096
		3,34094000000000	-82,1639176128095
		3,34652000000000	-79,2262376128094
		3,35182000000000	-76,5553476128096
		3,35748000000000	-73,8984176128095
		3,36290000000000	-71,2460576128096
		3,36843000000000	-68,6269676128095
		3,37372000000000	-66,0264876128094
		3,37945000000000	-64,2952876128096
		3,38479000000000	-61,8814476128096
		3,39057000000000	-60,4662276128094
		3,39585000000000	-58,8564876128095
		3,40139000000000	-56,6974776128095
		3,40678000000000	-55,9543476128095
		3,41221000000000	-53,8975776128094
		3,41785000000000	-53,9528776128095
		3,42337000000000	-52,2819576128095
		3,42883000000000	-51,7075476128095
		3,43408000000000	-51,3375376128096
		3,43972000000000	-51,3425576128095
		3,44526000000000	-51,4978376128095
		3,45086000000000	-51,0855876128096
		3,45615000000000	-50,3037776128095
		3,46158000000000	-51,4386076128095
		3,46890000000000	-50,3360276128095
		3,47319000000000	-49,3017776128095
		3,47804000000000	-48,8439176128095
		3,48361000000000	-47,9174576128094
		3,48904000000000	-46,3481076128094
		3,49479000000000	-45,7881376128095
		3,50000000000000	-44,4936076128095
		3,50557000000000	-42,4670376128096
		3,51094000000000	-41,8506976128095
		3,51625000000000	-40,9469076128095
		3,52194000000000	-39,1638676128094
		3,52753000000000	-38,8150076128095
		3,53516000000000	-38,3747676128095
		3,53951000000000	-38,0699876128094
		3,54452000000000	-38,0807576128095
		3,54915000000000	-37,7277676128094
		3,55482000000000	-36,6116276128095
		3,56026000000000	-35,8970676128094
		3,56571000000000	-34,1538476128094
		3,57118000000000	-33,2189576128095
		3,57695000000000	-31,4811976128095
		3,58237000000000	-28,7487476128094
		3,58783000000000	-25,7308376128096
		3,59313000000000	-22,5957176128095
		3,60252000000000	-20,5486976128095
		3,60715000000000	-17,2390276128094
		3,61208000000000	-13,4494276128094
		3,61658000000000	-8,16394761280948
		3,62091000000000	-2,73837761280937
		3,62624000000000	2,45918238719045
		3,63168000000000	8,19181238719047
		3,63698000000000	13,6705123871905
		3,64246000000000	18,9374223871905
		3,64841000000000	23,9388923871906
		3,65352000000000	28,7975223871906
		3,65902000000000	32,7610123871904
		3,66453000000000	36,2996123871906
		3,67022000000000	38,5961223871905
		3,67561000000000	42,1404523871904
		3,68112000000000	44,4400223871906
		3,68653000000000	46,1616423871905
		3,69210000000000	47,6609523871905
		3,70163000000000	48,2819423871905
		3,70654000000000	47,7148223871906
		3,71077000000000	47,1980223871906
		3,71550000000000	46,8695723871906
		3,72051000000000	44,3373323871905
		3,72496000000000	41,6345323871905
		3,73038000000000	39,8979123871905
		3,73587000000000	36,2454723871906
		3,74142000000000	31,6879523871905
		3,74682000000000	28,6878623871905
		3,75236000000000	25,6703723871905
		3,75757000000000	21,6961023871904
		3,76347000000000	18,6516123871905
		3,76865000000000	16,1483223871906
		3,77415000000000	15,4143523871906
		3,77958000000000	13,7204223871905
		3,78530000000000	12,4281923871905
		3,79071000000000	12,5580723871905
		3,79646000000000	13,3546223871905
		3,80277000000000	12,5979323871905
		3,80745000000000	11,9250923871905
		3,81272000000000	11,5731423871905
		3,81826000000000	12,3504423871905
		3,82369000000000	11,0709323871905
		3,82908000000000	10,4560823871904
		3,83468000000000	9,55507238719044
		3,83996000000000	8,46033238719057
		3,84567000000000	6,89547238719057
		3,85120000000000	5,09936238719044
		3,85681000000000	2,84124238719041
		3,86227000000000	0,271152387190554
		3,86772000000000	-1,92941761280951
		3,87303000000000	-5,88206761280952
		3,87855000000000	-9,23754761280948
		3,88408000000000	-11,2657576128095
		3,88951000000000	-13,9435476128096
		3,89501000000000	-15,0456476128096
		3,90062000000000	-16,6528676128095
		3,90613000000000	-18,2776976128094
		3,91141000000000	-19,6525376128094
		3,91954000000000	-20,1566676128095
		3,92389000000000	-20,7901476128094
		3,92821000000000	-22,3957476128094
		3,93343000000000	-22,8990976128094
		3,93886000000000	-23,4084476128096
		3,94430000000000	-23,3141976128095
		3,94971000000000	-23,2976176128095
		3,95544000000000	-24,5748676128095
		3,96082000000000	-25,5174876128095
		3,96619000000000	-25,0669476128096
		3,97171000000000	-25,7010076128095
		3,97723000000000	-27,4708876128096
		3,98287000000000	-27,9258776128095
		3,98834000000000	-28,2871376128095
		3,99371000000000	-29,0327276128095
		4,00174000000000	-30,2990676128094
		4,00636000000000	-30,6326876128096
		4,01061000000000	-30,3375476128094
		4,01552000000000	-30,8978176128094
		4,02122000000000	-31,7669576128095
		4,02685000000000	-31,6472576128095
		4,03212000000000	-32,1628576128095
		4,03756000000000	-33,2839076128095
		4,04305000000000	-34,2339076128095
		4,04861000000000	-35,3471376128094
		4,05430000000000	-36,5376676128095
		4,05961000000000	-38,0035676128094
		4,06841000000000	-39,1227476128095
		4,07282000000000	-41,0000576128096
		4,07721000000000	-43,6176276128095
		4,08174000000000	-43,7751676128095
		4,08682000000000	-44,4352576128095
		4,09250000000000	-44,9535376128094
		4,09781000000000	-46,2859576128094
		4,10357000000000	-45,6224276128094
		4,10896000000000	-44,9893676128095
		4,11445000000000	-45,5941476128094
		4,11987000000000	-43,6499876128096
		4,12566000000000	-43,7332776128094
		4,13470000000000	-42,4978676128094
		4,13896000000000	-41,3700876128096
		4,14371000000000	-41,1605076128094
		4,15167000000000	-39,8763776128095
		4,15587000000000	-39,3869376128095
		4,16061000000000	-39,1028976128094
		4,16549000000000	-38,3656276128095
		4,16974000000000	-36,5678176128095
		4,17474000000000	-36,1045776128095
		4,18054000000000	-35,7726976128094
		4,18594000000000	-34,1872276128095
		4,19118000000000	-33,3204576128094
		4,19689000000000	-32,6992176128096
		4,20229000000000	-30,8633476128095
		4,20781000000000	-28,9834176128094
		4,21325000000000	-27,8748476128095
		4,21872000000000	-26,8846576128095
		4,22407000000000	-25,5455076128095
		4,22979000000000	-24,8973576128095
		4,23507000000000	-24,2470676128095
		4,24049000000000	-25,6919076128095
		4,24605000000000	-25,2957176128095
		4,25152000000000	-26,5175376128095
		4,25711000000000	-28,0252476128096
		4,26251000000000	-28,8252476128095
		4,26812000000000	-30,8782476128096
		4,27346000000000	-32,3122976128094
		4,27904000000000	-34,8661876128096
		4,28432000000000	-37,0866276128095
		4,28984000000000	-39,3375276128094
		4,29562000000000	-41,2920376128094
		4,30117000000000	-43,5926776128095
		4,30646000000000	-46,4323376128095
		4,31198000000000	-46,8802876128094
		4,31727000000000	-48,9698976128095
		4,32285000000000	-51,2458576128094
		4,32840000000000	-52,9111376128095
		4,33381000000000	-54,2391376128095
		4,33927000000000	-55,2169376128095
		4,34485000000000	-57,0324576128094
		4,35045000000000	-59,2432776128096
		4,35575000000000	-59,4194276128095
		4,36124000000000	-60,9366076128095
		4,36816000000000	-62,9311676128095
		4,37231000000000	-64,3674976128095
		4,37777000000000	-66,2050976128095
		4,38331000000000	-67,0458276128094
		4,38865000000000	-67,7221876128096
		4,39420000000000	-69,1956076128095
		4,39958000000000	-69,8276376128095
		4,40533000000000	-70,4793776128094
		4,41079000000000	-70,8401476128096
		4,41623000000000	-72,7672176128096
		4,42150000000000	-73,8274176128095
		4,42747000000000	-75,6880276128096
		4,43261000000000	-76,7332176128095
		4,43808000000000	-79,7164176128096
		4,44357000000000	-81,8182776128096
		4,45222000000000	-83,8240476128094
		4,45663000000000	-86,8274876128095
		4,46137000000000	-89,3644476128095
		4,46619000000000	-92,2354276128095
		4,47107000000000	-94,8680676128095
		4,47655000000000	-97,8494876128095
		4,48208000000000	-100,138187612810
		4,48769000000000	-101,989847612809
		4,49303000000000	-104,592217612810
		4,49865000000000	-105,776727612809
		4,50391000000000	-106,453917612809
		4,50961000000000	-106,256897612810
		4,51500000000000	-107,220437612809
		4,52033000000000	-107,962967612810
		4,52591000000000	-108,592627612810
		4,53167000000000	-108,369237612810
		4,53692000000000	-108,730687612810
		4,54243000000000	-108,790987612809
		4,55176000000000	-106,881167612809
		4,55646000000000	-103,469597612810
		4,56087000000000	-99,2301176128094
		4,56570000000000	-94,7583776128096
		4,57017000000000	-90,4604376128095
		4,57514000000000	-84,6255276128094
		4,58073000000000	-78,7019576128094
		4,58622000000000	-73,6056876128095
		4,59183000000000	-68,4513976128094
		4,59732000000000	-64,2849076128096
		4,60282000000000	-61,0034176128096
		4,60798000000000	-56,7753076128095
		4,61373000000000	-54,3630276128095
		4,61929000000000	-51,8261676128096
		4,62487000000000	-49,6154376128095
		4,63027000000000	-48,1803776128096
		4,63575000000000	-47,6731576128096
		4,64117000000000	-46,8046376128095
		4,65120000000000	-47,7703276128094
		4,65552000000000	-49,1461276128096
		4,65977000000000	-51,5807076128094
		4,66449000000000	-54,6141776128095
		4,66905000000000	-56,9098376128094
		4,67404000000000	-59,3069776128095
		4,67966000000000	-62,6339676128094
		4,68515000000000	-67,0516476128096
		4,69045000000000	-68,9872676128094
		4,69619000000000	-71,7201576128095
		4,70149000000000	-73,5016376128095
		4,70689000000000	-75,9167376128094
		4,71258000000000	-76,6175576128094
		4,71806000000000	-77,0216876128096
		4,72341000000000	-76,5061876128095
		4,72902000000000	-77,0131576128095
		4,73440000000000	-76,3215776128095
		4,73988000000000	-75,0497776128094
		4,74543000000000	-73,0008776128095
		4,75076000000000	-71,5267876128094
		4,75643000000000	-69,7993076128094
		4,76177000000000	-68,5677576128094
		4,76724000000000	-66,3423076128096
		4,77265000000000	-64,5693276128094
		4,77830000000000	-62,7027676128096
		4,78390000000000	-62,3006676128095
		4,78932000000000	-60,5363376128094
		4,79468000000000	-59,8742276128095
		4,80038000000000	-60,2101476128094
		4,80575000000000	-60,8786576128095
		4,81153000000000	-61,9009576128096
		4,81660000000000	-63,5781876128094
		4,82215000000000	-67,0056376128094
		4,82768000000000	-67,2310876128095
		4,83530000000000	-68,4448676128096
		4,83959000000000	-69,4036976128094
		4,84423000000000	-71,5265176128095
		4,84972000000000	-72,5997276128094
		4,85513000000000	-72,7452276128095
		4,86063000000000	-73,8730076128096
		4,86607000000000	-74,9629476128095
		4,87158000000000	-74,9742476128095
		4,87711000000000	-74,2476376128094
		4,88246000000000	-74,0267976128095
		4,88781000000000	-73,3106576128095
		4,89341000000000	-72,2698976128096
		4,89888000000000	-70,7887076128095
		4,90439000000000	-69,5144676128094
		4,90994000000000	-68,3594476128096
		4,91886000000000	-67,0426576128096
		4,92295000000000	-66,1528276128094
		4,92746000000000	-64,4785076128094
		4,93356000000000	-63,4777876128094
		4,93811000000000	-62,8435476128095
		4,94297000000000	-62,2676576128094
		4,94860000000000	-63,3839476128095
		4,95386000000000	-64,5178676128095
		4,95919000000000	-66,8474576128095
		4,96479000000000	-68,9747576128095
		4,97034000000000	-72,9413476128096
		4,97586000000000	-78,2810776128096
		4,98137000000000	-82,9949776128094
		4,98690000000000	-88,9809076128094
		4,99210000000000	-95,4326376128094
		4,99780000000000	-101,279037612809
		5,00326000000000	-107,812037612810
		5,00874000000000	-114,458157612809
		5,01421000000000	-119,991777612809
		5,01964000000000	-127,680007612810
		5,02528000000000	-133,645697612810
		5,03096000000000	-140,144057612809
		5,03615000000000	-145,481767612810
		5,04162000000000	-151,089377612810
		5,05185000000000	-153,055127612809
		5,05655000000000	-158,820827612809
		5,06094000000000	-159,894927612809
		5,06550000000000	-161,023477612809
		5,07028000000000	-162,497117612810
		5,07476000000000	-161,165177612809
		5,08019000000000	-161,008557612810
		5,08541000000000	-158,816697612809
		5,09111000000000	-157,083797612809
		5,09637000000000	-155,784427612810
		5,10200000000000	-153,932757612809
		5,10728000000000	-152,500037612810
		5,11294000000000	-150,145787612810
		5,11845000000000	-148,667787612810
		5,12398000000000	-147,518317612809
		5,12947000000000	-145,928327612809
		5,13501000000000	-143,536047612810
		5,14018000000000	-142,592617612809
		5,14595000000000	-139,919447612809
		5,15125000000000	-137,018517612810
		5,15662000000000	-135,085557612809
		5,16237000000000	-130,671377612809
		5,16932000000000	-127,091167612809
		5,17357000000000	-122,769407612809
		5,17852000000000	-119,021677612809
		5,18429000000000	-112,844617612810
		5,18954000000000	-107,347787612810
		5,19538000000000	-100,244407612810
		5,20053000000000	-93,4252876128094
		5,20602000000000	-85,2787176128096
		5,21153000000000	-77,6708276128095
		5,21727000000000	-70,7891976128095
		5,22258000000000	-63,6897576128095
		5,22822000000000	-56,8106476128094
		5,23366000000000	-48,8715176128094
		5,23914000000000	-43,4078876128094
		5,24480000000000	-36,6982276128094
		5,25043000000000	-30,7300376128095
		5,25574000000000	-25,4195176128096
		5,26124000000000	-20,8880476128095
		5,26651000000000	-16,6232576128096
		5,27180000000000	-12,6659176128094
		5,27732000000000	-9,71633761280955
		5,28519000000000	-7,43581761280954
		5,28941000000000	-6,72500761280959
		5,29390000000000	-4,99786761280951
		5,29924000000000	-4,48927761280937
		5,30481000000000	-5,13813761280946
		5,31019000000000	-5,73869761280954
		5,31581000000000	-7,31442761280943
		5,32112000000000	-8,91878761280940
		5,32673000000000	-10,0322276128095
		5,33215000000000	-12,9481876128095
		5,33770000000000	-15,2583576128096
		5,34333000000000	-17,7239676128096
		5,34891000000000	-20,2733676128095
		5,35422000000000	-23,0459976128095
		5,35966000000000	-25,6292876128095
		5,36854000000000	-27,8873076128094
		5,37272000000000	-30,6357076128094
		5,37719000000000	-33,7928476128095
		5,38195000000000	-36,6806476128094
		5,38728000000000	-41,1867576128095
		5,39273000000000	-43,9178076128095
		5,39825000000000	-48,2915676128095
		5,40371000000000	-51,4763376128096
		5,40914000000000	-56,8124576128095
		5,41464000000000	-60,5187676128094
		5,41998000000000	-64,7537176128095
		5,42570000000000	-69,2443976128094
		5,43512000000000	-74,4613176128095
		5,43958000000000	-78,6368876128094
		5,44429000000000	-83,6183176128096
		5,44867000000000	-88,1386576128094
		5,45320000000000	-93,0906176128095
		5,45847000000000	-96,9325976128095
		5,46426000000000	-101,809667612810
		5,46968000000000	-103,929147612809
		5,47519000000000	-106,912247612809
		5,48068000000000	-109,616427612810
		5,48602000000000	-111,968847612810
		5,49139000000000	-112,484967612809
		5,49691000000000	-113,446967612809
		5,50240000000000	-114,257267612810
		5,50801000000000	-113,955747612809
		5,51343000000000	-113,189127612809
		5,51880000000000	-112,373397612809
		5,52452000000000	-110,074717612809
		5,53456000000000	-107,151097612809
		5,53907000000000	-103,301917612809
		5,54357000000000	-98,2118976128095
		5,54821000000000	-91,5308976128095
		5,55246000000000	-85,6022676128094
		5,55745000000000	-80,3683276128095
		5,56275000000000	-73,2807276128096
		5,56809000000000	-67,9377076128094
		5,57358000000000	-61,8158876128094
		5,57917000000000	-57,0022176128095
		5,58470000000000	-50,6125676128095
		5,59060000000000	-44,8276676128094
		5,59564000000000	-39,7656376128095
		5,60115000000000	-35,4817776128096
		5,60658000000000	-31,1961176128095
		5,61215000000000	-26,7910976128094
		5,61745000000000	-23,5315976128094
		5,62300000000000	-20,7394476128096
		5,62865000000000	-18,9085976128094
		5,63619000000000	-17,2520976128094
		5,64074000000000	-15,4204476128095
		5,64501000000000	-13,9871076128095
		5,65061000000000	-13,2727076128094
		5,65603000000000	-12,4899676128094
		5,66167000000000	-9,95695761280957
		5,66701000000000	-7,89016761280958
		5,67259000000000	-5,96241761280947
		5,67806000000000	-2,85344761280948
		5,68368000000000	0,687302387190503
		5,68896000000000	4,62299238719055
		5,69466000000000	8,90112238719043
		5,69999000000000	13,0385123871906
		5,70549000000000	18,4447223871904
		5,71075000000000	23,5409123871906
		5,71637000000000	28,1263423871905
		5,72202000000000	32,4550723871906
		5,72745000000000	36,6194123871906
		5,73294000000000	40,4981223871905
		5,73838000000000	43,8094523871906
		5,74398000000000	47,0893023871906
		5,75204000000000	49,9863323871905
		5,75718000000000	52,1587123871905
		5,76186000000000	54,1413623871905
		5,76634000000000	55,6165923871905
		5,77119000000000	57,4732923871906
		5,77683000000000	56,9677723871904
		5,78238000000000	57,5686023871904
		5,78777000000000	56,7219023871905
		5,79333000000000	55,1314023871905
		5,79861000000000	52,7154423871905
		5,80414000000000	51,6714123871904
		5,80946000000000	49,5531123871906
		5,81504000000000	46,7064023871906
		5,82068000000000	43,8614023871906
		5,82623000000000	40,3312223871906
		5,83534000000000	37,8652823871906
		5,84023000000000	36,1873223871905
		5,84479000000000	34,3014323871904
		5,84950000000000	34,7171123871906
		5,85426000000000	34,1793023871906
		5,85895000000000	35,5699023871905
		5,86449000000000	37,1909423871906
		5,87019000000000	38,5812923871904
		5,87536000000000	41,2808123871906
		5,88082000000000	42,8128023871905
		5,88648000000000	44,8453123871906
		5,89181000000000	47,4479123871905
		5,89733000000000	48,6345723871906
		5,90286000000000	49,7441223871906
		5,90828000000000	49,8466523871905
		5,91385000000000	49,7167223871906
		5,91925000000000	50,0428623871905
		5,92483000000000	50,1788623871906
		5,93442000000000	48,1742823871905
		5,93863000000000	46,9415123871906
		5,94288000000000	44,6110323871904
		5,94779000000000	41,2659023871904
		5,95260000000000	37,1200523871906
		5,95764000000000	34,2795523871906
		5,96340000000000	31,2355523871906
		5,96868000000000	28,6410423871906
		5,97415000000000	24,1478423871906
		5,97971000000000	21,9332023871905
		5,98507000000000	20,3129023871904
		5,99074000000000	18,6124023871905
		5,99627000000000	18,0094223871905
		6,00169000000000	17,2770123871906
		6,00704000000000	16,0867823871904
		6,01263000000000	16,8280723871905
		6,01842000000000	16,8605423871906
		6,02376000000000	17,7619823871906
		6,02921000000000	19,2644723871904
		6,03612000000000	20,0212623871905
		6,04047000000000	21,6238523871906
		6,04572000000000	23,9927223871905
		6,05108000000000	31,2074823871906
		6,05664000000000	45,7742423871905
		6,06204000000000	58,0569223871905
		6,06735000000000	60,4726323871905
		6,07299000000000	60,0320423871905
		6,07856000000000	59,8814423871905
		6,08392000000000	60,9443423871905
		6,08933000000000	62,9548723871904
		6,09502000000000	65,3596323871906
		6,10077000000000	67,1011123871905
		6,10600000000000	68,7534623871906
		6,11122000000000	70,7698023871906
		6,11879000000000	72,4169223871904
		6,12324000000000	74,2047623871904
		6,12802000000000	75,2219823871905
		6,13339000000000	75,4567623871905
		6,13889000000000	77,0454723871905
		6,14431000000000	77,8566023871905
		6,14972000000000	78,5795023871905
		6,15535000000000	78,5383923871905
		6,16101000000000	79,6397123871906
		6,16624000000000	80,7746923871906
		6,17171000000000	80,4806923871906
		6,17738000000000	80,2839423871906
		6,18271000000000	80,2144423871905
		6,18823000000000	79,3417023871905
		6,19378000000000	78,4744323871904
		6,19924000000000	78,0537023871906
		6,20468000000000	77,1707923871905
		6,21041000000000	76,1061623871906
		6,21860000000000	75,5795723871906
		6,22298000000000	75,1312023871906
		6,22775000000000	75,1425623871904
		6,23260000000000	74,8286123871906
		6,23774000000000	75,1787523871905
		6,24327000000000	75,7642423871905
		6,24861000000000	75,5944423871906
		6,25412000000000	77,4307723871905
		6,25942000000000	77,5613723871906
		6,26521000000000	78,0901423871905
		6,27058000000000	78,1037023871904
		6,27604000000000	77,6166323871905
		6,28138000000000	78,0388023871905
		6,28690000000000	77,3921623871905
		6,29244000000000	77,3404223871905
		6,29803000000000	75,6872123871906
		6,30346000000000	75,5642223871906
		6,30892000000000	73,5638923871906
		6,31764000000000	72,4352023871906
		6,32219000000000	70,2743123871905
		6,32665000000000	68,0239323871905
		6,33490000000000	65,9827623871905
		6,33948000000000	64,0219923871905
		6,34391000000000	62,3127323871906
		6,34854000000000	60,2926523871905
		6,35312000000000	58,0494823871904
		6,35815000000000	55,9873823871906
		6,36379000000000	54,7428523871905
		6,36938000000000	52,4178823871906
		6,37481000000000	50,5037023871906
		6,38035000000000	49,0016123871906
		6,38584000000000	46,8555723871906
		6,39131000000000	44,6292923871905
		6,39685000000000	43,5981023871905
		6,40227000000000	41,6630723871905
		6,40757000000000	40,0260523871905
		6,41325000000000	38,8094623871906
		6,41858000000000	38,6251223871905
		6,42412000000000	37,4513423871905
		6,42969000000000	36,8022623871904
		6,43516000000000	37,2425923871906
		6,44085000000000	37,0439323871905
		6,44605000000000	38,6381123871906
		6,45279000000000	38,9415623871905
		6,45753000000000	39,7762123871905
		6,46252000000000	39,9529823871905
		6,46811000000000	41,0969823871905
		6,47355000000000	42,0812523871905
		6,47897000000000	42,2003123871906
		6,48432000000000	43,6720623871905
		6,49005000000000	44,7233823871904
		6,49560000000000	47,0173623871906
		6,50103000000000	51,2221423871906
		6,50634000000000	55,7169623871905
		6,51205000000000	60,7960923871904
		6,51732000000000	65,2729323871906
		6,52282000000000	70,5161623871906
		6,52828000000000	76,2668123871906
		6,53408000000000	80,7086523871905
		6,53935000000000	85,0346023871906
		6,54495000000000	88,3770223871905
		6,55220000000000	90,8733923871905
		6,55681000000000	94,0422623871906
		6,56163000000000	96,6266323871905
		6,56659000000000	98,2466623871905
		6,57209000000000	98,1953923871906
		6,57787000000000	96,5684423871904
		6,58314000000000	94,0031023871906
		6,58869000000000	90,4205923871906
		6,59398000000000	85,9310023871904
		6,59949000000000	79,7384423871905
		6,60516000000000	73,0227323871906
		6,61066000000000	66,6940623871906
		6,61595000000000	60,1339423871905
		6,62164000000000	54,7920223871905
		6,62713000000000	50,5210623871906
		6,63268000000000	47,5617823871906
		6,63793000000000	44,4275023871905
		6,64378000000000	41,8584123871906
		6,65218000000000	39,7185923871906
		6,65691000000000	39,3079623871906
		6,66159000000000	39,5066323871904
		6,66620000000000	39,5329223871905
		6,67105000000000	40,1415123871904
		6,67663000000000	40,5162723871906
		6,68203000000000	41,8654923871906
		6,68750000000000	42,2903923871905
		6,69285000000000	44,5928323871905
		6,69845000000000	46,9851123871905
		6,70364000000000	47,5163023871905
		6,70948000000000	49,6596123871906
		6,71458000000000	51,4962223871904
		6,72063000000000	53,8592923871906
		6,72591000000000	54,4022923871905
		6,73158000000000	55,2036523871906
		6,73677000000000	54,8898923871906
		6,74215000000000	54,5004523871906
		6,74767000000000	52,7651423871904
		6,75318000000000	51,2547123871905
		6,75857000000000	49,4323223871904
		6,76417000000000	47,7902223871904
		6,76982000000000	46,2642323871905
		6,77541000000000	44,5502823871906
		6,78479000000000	43,4642023871905
		6,78908000000000	42,1111023871905
		6,79371000000000	42,1883723871905
		6,79822000000000	43,0566323871906
		6,80257000000000	44,0200423871906
		6,80801000000000	45,2672123871905
		6,81352000000000	47,1250723871906
		6,81897000000000	51,3223623871906
		6,82458000000000	53,9592023871904
		6,83008000000000	56,2683923871905
		6,83571000000000	58,2382623871904
		6,84099000000000	59,7994823871906
		6,84656000000000	61,8550723871905
		6,85200000000000	62,1010823871906
		6,85744000000000	62,4976323871904
		6,86288000000000	62,2521723871905
		6,86865000000000	61,6323323871906
		6,87382000000000	60,4221023871905
		6,87925000000000	59,2444923871904
		6,88473000000000	57,6209923871904
		6,89047000000000	56,9274423871906
		6,89589000000000	54,8730623871905
		6,90242000000000	52,4863423871906
		6,90682000000000	49,9640923871905
		6,91255000000000	47,1081623871905
		6,91790000000000	44,1050023871905
		6,92321000000000	40,9878723871906
		6,92874000000000	37,6029223871905
		6,93428000000000	34,2087623871905
		6,94013000000000	31,8355623871904
		6,94520000000000	28,8829123871905
		6,95076000000000	25,7334323871905
		6,95622000000000	22,6845823871906
		6,96197000000000	19,9006923871905
		6,96720000000000	17,6384623871906
		6,97262000000000	15,5666523871905
		6,97837000000000	13,3751723871904
		6,98543000000000	10,9911623871906
		6,98962000000000	11,0838123871906
		6,99450000000000	9,78166238719047
		7,00028000000000	8,37934238719051
		7,00576000000000	8,22791238719045
		7,01125000000000	9,55070238719058
		7,01659000000000	9,32421238719061
		7,02213000000000	8,65726238719056
		7,02760000000000	9,56419238719053
		7,03299000000000	8,44855238719044
		7,03863000000000	8,38763238719054
		7,04430000000000	8,37538238719060
		7,04967000000000	8,48096238719043
		7,05506000000000	8,51898238719051
		7,06039000000000	9,86950238719042
		7,06845000000000	10,8628323871904
		7,07343000000000	12,0160123871904
		7,07824000000000	13,7295123871906
		7,08283000000000	15,8436423871906
		7,08803000000000	17,5181123871906
		7,09358000000000	19,1341623871906
		7,09895000000000	21,3908723871905
		7,10460000000000	23,7070923871905
		7,11014000000000	24,7822923871905
		7,11555000000000	26,6001323871905
		7,12081000000000	28,4878423871906
		7,12635000000000	30,6504923871904
		7,13178000000000	31,9401423871906
		7,13729000000000	33,1140123871905
		7,14276000000000	34,4020223871906
		7,15235000000000	35,7750323871906
		7,15679000000000	36,6905023871906
		7,16125000000000	36,7071523871905
		7,16582000000000	36,4804923871904
		7,17053000000000	37,0230723871905
		7,17580000000000	35,2545823871906
		7,18121000000000	34,3375623871904
		7,18682000000000	33,8298523871905
		7,19213000000000	31,8210523871905
		7,19773000000000	30,6301523871906
		7,20302000000000	29,1177723871905
		7,20877000000000	27,1547823871905
		7,21411000000000	24,1059523871905
		7,21946000000000	24,1343723871905
		7,22506000000000	21,3578623871906
		7,23091000000000	19,2785223871905
		7,23606000000000	17,1475323871906
		7,24152000000000	15,2517523871905
		7,25122000000000	13,4963523871905
		7,25588000000000	10,6433223871905
		7,26015000000000	8,68347238719047
		7,26498000000000	7,72795238719048
		7,26965000000000	5,76447238719058
		7,27433000000000	4,36838238719051
		7,27981000000000	3,11772238719055
		7,28527000000000	2,54673238719061
		7,29065000000000	1,50785238719053
		7,29620000000000	0,422082387190548
		7,30188000000000	0,212172387190623
		7,30737000000000	-0,188347612809503
		7,31283000000000	-0,467027612809368
		7,31825000000000	-0,478417612809423
		7,32371000000000	-0,892717612809513
		7,32943000000000	-1,41989761280947
		7,33487000000000	-2,14333761280949
		7,34014000000000	-2,61545761280946
		7,34601000000000	-2,82304761280949
		7,35141000000000	-3,73238761280947
		7,35676000000000	-4,64131761280950
		7,36235000000000	-5,70754761280945
		7,36922000000000	-7,01151761280938
		7,37374000000000	-6,75261761280943
		7,37886000000000	-6,77076761280948
		7,38427000000000	-7,29077761280950
		7,38942000000000	-6,45422761280945
		7,39498000000000	-5,80922761280944
		7,40056000000000	-5,39535761280940
		7,40614000000000	-4,40966761280959
		7,41157000000000	-2,88618761280945
		7,41696000000000	-1,84533761280958
		7,42252000000000	-0,493677612809496
		7,42816000000000	0,780722387190513
		7,43354000000000	3,02928238719047
		7,43902000000000	5,69668238719046
		7,44459000000000	10,8136923871904
		7,45036000000000	14,3856923871906
		7,45545000000000	18,8743623871905
		7,46115000000000	22,7280023871905
		7,46658000000000	26,9627923871905
		7,47203000000000	30,9166723871905
		7,47754000000000	34,1779123871906
		7,48486000000000	36,6866223871905
		7,48924000000000	39,1831323871905
		7,49391000000000	40,9518423871906
		7,49948000000000	42,1290223871906
		7,50505000000000	44,2877123871905
		7,51033000000000	45,6672123871906
		7,51588000000000	46,7771123871905
		7,52153000000000	45,4079623871906
		7,52695000000000	44,8063723871905
		7,53240000000000	42,1341823871906
		7,53790000000000	39,0631123871905
		7,54370000000000	35,0266023871906
		7,54886000000000	29,7281023871905
		7,55420000000000	24,9312623871905
		7,55958000000000	18,6025723871905
		7,56830000000000	12,6419423871906
		7,57298000000000	6,74132238719061
		7,57722000000000	1,21562238719042
		7,58205000000000	-2,67919761280955
		7,58714000000000	-7,43102761280956
		7,59288000000000	-11,9742276128094
		7,59802000000000	-15,2129576128095
		7,60383000000000	-17,7309776128094
		7,60904000000000	-20,6108176128095
		7,61472000000000	-23,1806576128095
		7,62020000000000	-25,6176676128095
		7,62558000000000	-26,7251476128094
		7,63114000000000	-28,1003176128094
		7,63665000000000	-30,4104876128095
		7,64198000000000	-31,0042976128095
		7,64744000000000	-31,8265676128096
		7,65288000000000	-32,1722776128095
		7,65865000000000	-33,2615576128095
		7,66811000000000	-33,5000676128094
		7,67268000000000	-33,6301976128095
		7,67707000000000	-33,2582676128095
		7,68160000000000	-33,6290876128096
		7,68637000000000	-33,3483676128095
		7,69143000000000	-33,1767476128095
		7,69714000000000	-33,7517776128096
		7,70236000000000	-33,5217576128095
		7,70794000000000	-33,6601376128094
		7,71350000000000	-33,3965076128095
		7,71892000000000	-33,5966076128096
		7,72420000000000	-34,0478276128096
		7,72988000000000	-35,2900476128095
		7,73533000000000	-35,4734776128094
		7,74075000000000	-35,6142476128094
		7,74630000000000	-35,3439176128094
		7,75183000000000	-35,0181176128095
		7,75731000000000	-33,7818676128094
		7,76268000000000	-32,7353876128096
		7,76816000000000	-30,9909976128095
		7,77368000000000	-30,5068676128095
		7,77940000000000	-28,6841276128096
		7,78470000000000	-28,0890476128095
		7,79020000000000	-27,6235176128095
		7,79572000000000	-27,5467676128094
		7,80109000000000	-26,6795176128094
		7,80664000000000	-26,4983376128094
		7,81221000000000	-26,1128076128094
		7,81760000000000	-26,2353476128094
		7,82309000000000	-27,0387776128094
		7,82855000000000	-28,0908476128094
		7,83403000000000	-28,8511876128095
		7,83949000000000	-30,5447376128094
		7,84485000000000	-31,4560676128095
		7,85019000000000	-34,8096776128095
		7,85569000000000	-37,0930476128095
		7,86118000000000	-39,8157876128096
		7,86827000000000	-42,4084176128094
		7,87247000000000	-45,3591976128094
		7,87769000000000	-47,3125276128095
		7,88317000000000	-49,8063176128094
		7,88879000000000	-51,5926576128094
		7,89425000000000	-53,1919376128094
		7,89981000000000	-55,0709976128094
		7,90569000000000	-56,5345276128095
		7,91084000000000	-58,0108976128095
		7,91618000000000	-59,2614376128096
		7,92178000000000	-61,0126976128096
		7,92729000000000	-61,4309176128094
		7,93292000000000	-61,9296776128095
		7,93805000000000	-62,2065376128096
		7,94379000000000	-62,3734576128094
		7,95227000000000	-61,9488976128095
		7,95670000000000	-61,2184876128095
		7,96165000000000	-59,8473976128096
		7,96625000000000	-59,3869676128094
		7,97085000000000	-58,0900276128096
		7,97655000000000	-57,1046576128096
		7,98201000000000	-56,0101176128094
		7,98757000000000	-56,8145076128095
		7,99290000000000	-54,9718176128096
		7,99863000000000	-54,4177576128095
		8,00405000000000	-53,2451776128096
		8,00941000000000	-51,9943276128094
		8,01502000000000	-52,0015976128094
		8,02060000000000	-50,0569576128094
		8,02597000000000	-48,9297676128095
		8,03153000000000	-48,1073676128094
		8,03687000000000	-47,2385576128094
		8,04247000000000	-47,4540276128095
		8,05103000000000	-47,1750276128096
		8,05523000000000	-47,4550276128094
		8,05971000000000	-47,9790676128096
		8,06806000000000	-48,7297976128094
		8,07243000000000	-49,9591576128096
		8,07691000000000	-51,4895876128094
		8,08147000000000	-51,7489276128096
		8,08632000000000	-52,3359876128096
		8,09186000000000	-52,4525876128095
		8,09733000000000	-53,1484576128094
		8,10278000000000	-54,2225676128094
		8,10815000000000	-52,6230476128096
		8,11360000000000	-52,9652876128095
		8,11939000000000	-52,3494076128095
		8,12468000000000	-51,7905376128094
		8,13038000000000	-50,9780176128094
		8,13588000000000	-50,9648276128094
		8,14123000000000	-50,3421476128094
		8,15099000000000	-49,7361476128095
		8,15537000000000	-48,9111176128094
		8,15971000000000	-47,6467576128095
		8,16467000000000	-47,0757876128094
		8,16920000000000	-46,8692976128096
		8,17429000000000	-46,4363376128094
		8,17962000000000	-45,4286476128094
		8,18508000000000	-44,5853776128096
		8,19059000000000	-43,4014176128095
		8,19619000000000	-43,7960876128094
		8,20157000000000	-42,7012376128095
		8,20703000000000	-42,1465276128095
		8,21248000000000	-41,8304876128095
		8,21790000000000	-40,4787476128095
		8,22340000000000	-39,2929076128095
		8,22900000000000	-39,4424776128095
		8,23449000000000	-38,7774976128095
		8,23985000000000	-38,5283176128095
		8,24551000000000	-38,3311576128096
		8,25250000000000	-37,4728576128094
		8,25682000000000	-39,2560476128094
		8,26171000000000	-39,4201176128095
		8,26757000000000	-40,3554276128095
		8,27292000000000	-41,4470476128095
		8,27867000000000	-42,6974176128094
		8,28380000000000	-43,7495376128094
		8,28927000000000	-45,2638476128096
		8,29485000000000	-46,6112976128095
		8,30023000000000	-48,3076776128095
		8,30588000000000	-50,2180876128096
		8,31110000000000	-51,4618176128094
		8,31661000000000	-52,2057076128095
		8,32197000000000	-52,4936776128095
		8,32787000000000	-53,2478876128095
		8,33350000000000	-52,6163076128094
		8,33880000000000	-52,6996476128094
		8,34433000000000	-52,6440976128095
		8,34977000000000	-51,4405476128095
		8,35511000000000	-51,4710376128096
		8,36073000000000	-49,6729976128094
		8,36848000000000	-49,8799276128095
		8,37290000000000	-48,3283576128095
		8,37736000000000	-46,4092876128095
		8,38299000000000	-43,6349776128095
		8,38809000000000	-38,5233676128094
		8,39344000000000	-33,2623176128095
		8,39911000000000	-29,4244476128094
		8,40459000000000	-25,4676276128094
		8,41016000000000	-21,1657276128094
		8,41572000000000	-17,7378976128095
		8,42100000000000	-13,7181576128094
		8,42652000000000	-10,6428576128095
		8,43180000000000	-7,30395761280955
		8,43732000000000	-4,42412761280941
		8,44295000000000	-2,13135761280947
		8,45167000000000	0,615582387190505
		8,45617000000000	3,17784238719043
		8,46055000000000	4,78495238719057
		8,46534000000000	5,35526238719042
		8,47042000000000	5,67116238719057
		8,47609000000000	5,08793238719063
		8,48122000000000	4,26293238719055
		8,48686000000000	2,05956238719063
		8,49232000000000	-1,16322761280951
		8,49784000000000	-4,55223761280954
		8,50327000000000	-8,46094761280947
		8,50869000000000	-12,3159176128094
		8,51418000000000	-17,0423276128096
		8,51962000000000	-20,2147876128094
		8,52525000000000	-23,1106576128095
		8,53514000000000	-26,6171676128095
		8,53972000000000	-30,5793476128096
		8,54455000000000	-32,7185476128096
		8,54905000000000	-35,1990976128094
		8,55354000000000	-36,3886176128094
		8,55832000000000	-38,9009876128095
		8,56365000000000	-41,4932176128096
		8,56917000000000	-44,2326176128094
		8,57464000000000	-46,3435276128095
		8,58050000000000	-48,4850876128096
		8,58570000000000	-50,7306576128095
		8,59108000000000	-53,2316876128094
		8,59658000000000	-55,4415776128094
		8,60211000000000	-56,7138476128095
		8,60758000000000	-59,3666576128096
		8,61313000000000	-61,4212776128096
		8,61856000000000	-63,3122476128094
		8,62404000000000	-65,1644776128095
		8,62953000000000	-67,2731276128096
		8,63515000000000	-70,1675876128094
		8,64063000000000	-72,1718276128094
		8,64964000000000	-75,5241976128094
		8,65413000000000	-77,5153676128095
		8,65874000000000	-78,5223676128095
		8,66360000000000	-78,5773676128094
		8,66832000000000	-80,3792976128095
		8,67336000000000	-80,5989276128094
		8,67888000000000	-80,2297176128095
		8,68450000000000	-80,5233476128095
		8,68986000000000	-79,2473176128095
		8,69538000000000	-77,9573076128095
		8,70087000000000	-75,4812676128094
		8,70636000000000	-74,0528976128094
		8,71168000000000	-71,2418476128094
		8,71705000000000	-68,0312876128095
		8,72254000000000	-65,2801376128094
		8,72807000000000	-62,5123176128095
		8,73377000000000	-59,2401476128095
		8,73928000000000	-56,5584076128094
		8,74452000000000	-53,9538576128096
		8,75001000000000	-52,3938276128095
		8,75598000000000	-50,4586376128096
		8,76119000000000	-48,4799476128095
		8,76857000000000	-46,6068176128094
		8,77289000000000	-45,4747676128096
		8,77786000000000	-45,1335676128095
		8,78315000000000	-44,4569676128095
		8,78852000000000	-44,3328876128095
		8,79412000000000	-46,2709676128095
		8,79997000000000	-46,7964676128094
		8,80511000000000	-49,4731576128096
		8,81052000000000	-50,6914076128096
		8,81601000000000	-52,6256376128096
		8,82117000000000	-55,3200676128094
		8,82695000000000	-57,7765276128095
		8,83230000000000	-60,3009576128095
		8,83767000000000	-64,8080276128096
		8,84339000000000	-67,2171176128096
		8,85220000000000	-70,0470276128096
		8,85651000000000	-73,1374076128095
		8,86122000000000	-76,1653076128095
		8,86628000000000	-79,2419676128096
		8,87111000000000	-80,2698476128094
		8,87638000000000	-82,5771376128095
		8,88184000000000	-83,6507876128094
		8,88720000000000	-85,5846276128094
		8,89277000000000	-85,7224176128095
		8,89848000000000	-85,2241476128095
		8,90401000000000	-85,1155076128094
		8,90939000000000	-83,2787676128095
		8,91496000000000	-82,6908476128094
		8,92035000000000	-82,5878976128094
		8,92582000000000	-80,4227076128095
		8,93138000000000	-78,2494676128094
		8,93661000000000	-77,7786976128094
		8,94211000000000	-75,9597676128094
		8,94761000000000	-75,1317476128095
		8,95320000000000	-73,2173676128094
		8,95868000000000	-72,4384776128095
		8,96833000000000	-69,9065376128094
		8,97269000000000	-68,2741976128094
		8,97743000000000	-66,9769176128094
		8,98231000000000	-64,6145376128096
		8,98695000000000	-63,4519476128095
		8,99191000000000	-60,7658476128095
		8,99722000000000	-59,5491376128094
		9,00266000000000	-57,8610276128095
		9,00813000000000	-56,7746876128095
		9,01356000000000	-54,9590576128094
		9,01895000000000	-52,8650376128095
		9,02462000000000	-51,3697976128096
		9,03025000000000	-50,2319776128095
		9,03565000000000	-47,8534076128094
		9,04092000000000	-46,5594576128094
		9,04671000000000	-43,9254176128094
		9,05189000000000	-42,4787476128095
		9,05730000000000	-40,3187476128095
		9,06281000000000	-38,6854976128095
		9,06827000000000	-36,9285876128094
		9,07388000000000	-35,1982276128096
		9,07948000000000	-32,9153376128095
		9,08491000000000	-31,9865976128095
		9,09011000000000	-30,2249376128094
		9,09565000000000	-29,2548576128096
		9,10109000000000	-28,1884376128094
		9,10680000000000	-26,9116676128094
		9,11220000000000	-25,3765976128095
		9,11898000000000	-24,1686276128095
		9,12335000000000	-24,5946476128094
		9,12878000000000	-22,9896176128095
		9,13421000000000	-23,4820676128096
		9,13969000000000	-22,7811076128095
		9,14502000000000	-21,8098376128095
		9,15070000000000	-22,4839076128094
		9,15614000000000	-22,4243076128094
		9,16167000000000	-22,4137376128095
		9,16701000000000	-22,8171476128094
		9,17260000000000	-23,2047276128096
		9,17800000000000	-23,4458876128094
		9,18363000000000	-24,4356776128094
		9,18916000000000	-25,1339776128094
		9,19452000000000	-25,6387076128095
		9,20008000000000	-25,9175476128095
		9,20536000000000	-27,8732076128094
		9,21088000000000	-28,5631976128096
		9,21677000000000	-28,8405176128095
		9,22222000000000	-30,1534476128096
		9,22744000000000	-30,7338076128094
		9,23557000000000	-31,4037576128094
		9,24004000000000	-33,1428276128094
		9,24439000000000	-33,3811076128094
		9,24942000000000	-34,3817776128095
		9,25490000000000	-35,2112276128094
		9,26033000000000	-35,5940676128095
		9,26572000000000	-35,6537076128094
		9,27125000000000	-35,7443076128094
		9,27663000000000	-35,4662176128095
		9,28213000000000	-35,9432576128096
		9,28769000000000	-35,8361976128094
		9,29318000000000	-36,0814076128095
		9,29855000000000	-36,8724776128095
		9,30413000000000	-37,6537976128095
		9,30948000000000	-37,7967676128095
		9,31521000000000	-38,4581476128094
		9,32056000000000	-37,4246576128094
		9,32606000000000	-35,2843376128096
		9,33467000000000	-32,0760776128095
		9,33920000000000	-28,6750776128095
		9,34358000000000	-25,2159876128095
		9,34848000000000	-20,6512176128095
		9,35366000000000	-15,5289176128095
		9,35899000000000	-11,2411876128096
		9,36463000000000	-7,11753761280942
		9,37040000000000	-2,62694761280957
		9,37569000000000	1,10770238719060
		9,38090000000000	5,56715238719052
		9,38657000000000	8,90804238719056
		9,39187000000000	11,3787623871906
		9,39763000000000	14,2588123871905
		9,40289000000000	15,3027523871905
		9,40859000000000	15,1000423871905
		9,41739000000000	13,3899323871904
		9,42179000000000	10,2911123871905
		9,42633000000000	6,41944238719061
		9,43467000000000	1,40103238719047
		9,43903000000000	-4,69454761280952
		9,44370000000000	-9,91751761280946
		9,44814000000000	-14,8667276128094
		9,45244000000000	-19,1864476128094
		9,45793000000000	-22,2331276128094
		9,46324000000000	-25,5534476128094
		9,46890000000000	-25,8090876128094
		9,47436000000000	-25,7551976128094
		9,47993000000000	-25,2911176128094
		9,48501000000000	-24,8930576128095
		9,49076000000000	-22,1648776128094
		9,49606000000000	-20,4579176128095
		9,50177000000000	-18,4004276128096
		9,50710000000000	-17,1561676128096
		9,51261000000000	-15,1598776128095
		9,51815000000000	-12,9870276128095
		9,52353000000000	-11,8628176128095
		9,52917000000000	-9,73012761280945
		9,53465000000000	-7,85606761280944
		9,54009000000000	-6,03658761280945
		9,54570000000000	-4,43249761280939
		9,55115000000000	-3,19661761280954
		9,55675000000000	-2,25145761280943
		9,56220000000000	-1,07402761280939
		9,56885000000000	-0,136957612809407
		9,57340000000000	-0,768557612809584
		9,57880000000000	-1,18791761280956
		9,58409000000000	-2,40849761280937
		9,58946000000000	-2,10369761280949
		9,59527000000000	-2,80323761280954
		9,60051000000000	-2,31994761280951
		9,60615000000000	-3,43243761280942
		9,61133000000000	-3,52283761280958
		9,61682000000000	-4,33860761280958
		9,62235000000000	-4,39847761280943
		9,62803000000000	-2,66972761280937
		9,63343000000000	-1,35722761280954
		9,63891000000000	0,490992387190525
		9,64422000000000	4,51480238719060
		9,64981000000000	7,97912238719056
		9,65523000000000	11,2983623871905
		9,66089000000000	16,0348723871906
		9,66887000000000	19,3280323871905
		9,67344000000000	20,9890023871906
		9,67803000000000	24,2347023871905
		9,68292000000000	26,1024423871905
		9,68845000000000	28,0561823871905
		9,69359000000000	28,7080223871905
		9,69936000000000	28,6755523871904
		9,70471000000000	28,1944123871904
		9,71018000000000	27,4224423871905
		9,71563000000000	26,5092723871905
		9,72138000000000	24,1395923871905
		9,72682000000000	22,9657523871905
		9,73221000000000	20,8143323871905
		9,73767000000000	18,0188923871905
		9,74312000000000	14,5551823871906
		9,74852000000000	10,9092123871906
		9,75409000000000	8,44341238719060
		9,75955000000000	5,76948238719055
		9,76506000000000	2,61375238719053
		9,77076000000000	-1,50449761280957
		9,77609000000000	-4,38783761280948
		9,78527000000000	-7,42145761280955
		9,78983000000000	-10,7935076128094
		9,79423000000000	-14,7756476128096
		9,79877000000000	-17,3251476128096
		9,80332000000000	-19,9610576128095
		9,80874000000000	-22,4520376128095
		9,81441000000000	-24,5444776128094
		9,81997000000000	-25,8576476128094
		9,82573000000000	-25,8930876128094
		9,83087000000000	-27,8531476128094
		9,83631000000000	-28,5651976128094
		9,84187000000000	-27,9574876128095
		9,84738000000000	-27,8678976128095
		9,85290000000000	-27,6619776128095
		9,85826000000000	-28,1692576128094
		9,86401000000000	-27,3839476128095
		9,86948000000000	-25,9997076128096
		9,87490000000000	-26,2099476128095
		9,88429000000000	-25,1065076128094
		9,88887000000000	-24,5369176128094
		9,89321000000000	-23,4311876128095
		9,89780000000000	-22,8448576128095
		9,90237000000000	-20,6423176128094
		9,90772000000000	-20,0599176128096
		9,91306000000000	-17,4315776128096
		9,91909000000000	-15,4346376128094
		9,92423000000000	-13,4746176128095
		9,92987000000000	-11,2182076128096
		9,93533000000000	-10,0461976128094
		9,94089000000000	-7,32184761280941
		9,94626000000000	-5,14383761280945
		9,95174000000000	-3,48976761280939
		9,95721000000000	-1,19535761280942
		9,96273000000000	0,384382387190518
		9,96825000000000	2,83134238719063
		9,97356000000000	3,33268238719042
		9,97910000000000	5,04791238719049
		9,98605000000000	5,78139238719055
		9,99055000000000	7,53090238719056
		9,99540000000000	8,18931238719056
		10,0010800000000	8,16425238719054
		10,0063900000000	8,66210238719045
		10,0121400000000	8,24531238719062
		10,0173400000000	7,89290238719054
		10,0229700000000	7,69305238719054
		10,0284900000000	6,76949238719060
		10,0337800000000	6,56311238719054
		10,0392000000000	5,81077238719052
		10,0448000000000	5,11443238719056
		10,0502900000000	3,64677238719047
		10,0558800000000	3,14461238719055
		10,0612900000000	2,42467238719057
		10,0670000000000	0,845582387190458
		10,0724800000000	0,832552387190599
		10,0776900000000	0,198012387190527
		10,0848400000000	-0,524227612809458
		10,0892700000000	-1,79557761280957
		10,0942100000000	-1,73405761280954
		10,0996000000000	-2,12317761280945
		10,1050700000000	-1,85122761280954
		10,1104700000000	-1,55879761280953
		10,1160800000000	-0,0909976128093959
		10,1216000000000	-0,721527612809414
		10,1273500000000	-0,483817612809467
		10,1326600000000	-0,718147612809528
		10,1381900000000	-1,61105761280944
		10,1437900000000	-2,17237761280953
		10,1489200000000	-2,72928761280955
		10,1543200000000	-4,48968761280955
		10,1601900000000	-4,94796761280947
		10,1688700000000	-5,08255761280951
		10,1736500000000	-5,14010761280948
		10,1784400000000	-5,86600761280942
		10,1831000000000	-5,90697761280956
		10,1876600000000	-6,09399761280938
		10,1930600000000	-7,22778761280951
		10,1987100000000	-6,82404761280941
		10,2039600000000	-7,15501761280946
		10,2096200000000	-7,13926761280947
		10,2150200000000	-6,39280761280947
		10,2205600000000	-4,84430761280952
		10,2259600000000	-2,10695761280943
		10,2314700000000	1,12070238719042
		10,2368600000000	4,59822238719054
		10,2425100000000	7,82701238719041
		10,2479200000000	9,43825238719054
		10,2532000000000	12,3904523871905
		10,2589600000000	14,4739723871905
		10,2670600000000	15,7589523871906
		10,2716800000000	17,9390623871905
		10,2759200000000	19,6692123871904
		10,2845200000000	22,8802423871906
		10,2889100000000	23,8597723871905
		10,2933900000000	25,9400323871906
		10,2979400000000	25,9067523871905
		10,3028200000000	26,1155023871906
		10,3081400000000	34,1450423871905
		10,3137000000000	49,2095923871905
		10,3191100000000	52,2702023871906
		10,3246100000000	44,9831823871905
		10,3301300000000	36,9440623871906
		10,3357500000000	30,7310023871905
		10,3411300000000	26,6250623871904
		10,3466200000000	21,3327923871904
		10,3519600000000	18,8862623871906
		10,3578000000000	16,1208023871906
		10,3677200000000	14,4085023871905
		10,3721500000000	13,1726423871905
		10,3767400000000	12,8354723871906
		10,3813200000000	12,4446723871905
		10,3858600000000	12,6717923871906
		10,3904800000000	12,3379023871906
		10,3961700000000	12,6802523871905
		10,4015200000000	13,1812423871904
		10,4070700000000	13,8319223871906
		10,4124900000000	15,4747623871905
		10,4180100000000	16,8763423871905
		10,4234700000000	17,5815823871905
		10,4290000000000	19,3724723871904
		10,4345000000000	20,9794923871904
		10,4400600000000	22,7486323871906
		10,4454600000000	24,4654423871906
		10,4510000000000	26,0923323871904
		10,4563500000000	26,4246823871905
		10,4617600000000	26,2528823871906
		10,4691100000000	25,9896723871906
		10,4732400000000	24,2637423871905
		10,4785500000000	23,3815023871906
		10,4838200000000	21,1533823871906
		10,4892600000000	20,1793623871904
		10,4947200000000	18,4287123871905
		10,5003700000000	15,8917723871905
		10,5057200000000	13,7677023871905
		10,5112600000000	12,1271823871905
		10,5167400000000	11,1696423871905
		10,5221700000000	10,0496723871906
		10,5278000000000	9,86128238719042
		10,5333400000000	10,5361523871905
		10,5385300000000	10,8787423871906
		10,5441000000000	12,8259423871906
		10,5497700000000	13,6370123871905
		10,5548900000000	13,5586523871905
		10,5606900000000	15,1200523871906
		10,5661200000000	13,7637223871905
		10,5716900000000	13,6648023871906
		10,5769800000000	13,2788523871905
		10,5850300000000	11,9969123871906
		10,5891300000000	10,3314923871904
		10,5934500000000	7,61409238719057
		10,6010800000000	5,37340238719053
		10,6054200000000	2,36626238719051
		10,6098000000000	-0,983017612809389
		10,6151600000000	-5,00530761280937
		10,6206900000000	-9,81061761280944
		10,6262200000000	-14,4909576128094
		10,6317500000000	-18,8485376128096
		10,6371900000000	-25,0007476128096
		10,6426600000000	-29,8854376128095
		10,6482900000000	-34,6295576128095
		10,6540600000000	-38,6286376128096
		10,6595700000000	-43,8619076128095
		10,6650200000000	-47,1885576128095
		10,6703900000000	-49,7567076128094
		10,6760500000000	-52,6573876128096
		10,6814600000000	-54,8765976128094
		10,6869200000000	-56,8974076128095
		10,6922500000000	-58,9105376128094
		10,7009800000000	-59,8602876128094
		10,7054300000000	-59,6036576128094
		10,7098300000000	-60,5563376128095
		10,7177300000000	-60,7643876128094
		10,7220600000000	-60,4733076128095
		10,7267400000000	-59,0777876128095
		10,7312300000000	-59,4604076128096
		10,7362300000000	-59,5242576128094
		10,7416800000000	-58,2971076128094
		10,7473300000000	-58,1903276128095
		10,7526400000000	-57,8855576128095
		10,7582900000000	-57,5647076128094
		10,7635400000000	-57,2731876128094
		10,7689400000000	-56,0782176128094
		10,7744100000000	-55,6888276128096
		10,7840500000000	-54,4220876128094
		10,7882300000000	-53,1470976128094
		10,7928400000000	-51,1105976128095
		10,7977200000000	-48,7856876128094
		10,8024700000000	-46,8746476128095
		10,8072800000000	-44,2049276128096
		10,8129600000000	-41,6918276128095
		10,8185900000000	-39,3730476128096
		10,8243600000000	-37,5974476128096
		10,8295500000000	-35,6881976128094
		10,8350200000000	-33,2212876128095
		10,8404400000000	-31,5106976128094
		10,8459400000000	-29,6040176128094
		10,8512600000000	-28,6722176128096
		10,8570300000000	-27,7015376128096
		10,8625600000000	-26,1672576128096
		10,8678900000000	-24,8858876128095
		10,8733300000000	-23,0558076128096
		10,8787600000000	-22,9345276128095
		10,8856800000000	-22,3915476128094
		10,8905200000000	-22,0591976128095
		10,8953300000000	-21,8855076128095
		10,9008600000000	-20,9996476128094
		10,9063100000000	-20,1442976128094
		10,9117600000000	-22,3097076128094
		10,9172100000000	-22,8970876128094
		10,9227100000000	-23,2786576128095
		10,9281800000000	-24,7545876128095
		10,9335700000000	-25,5811476128094
		10,9389900000000	-25,8275976128095
		10,9445400000000	-27,6086676128096
		10,9501400000000	-28,5868076128095
		10,9557200000000	-29,4077076128094
[truncated: 3,653 more rows]

## Sheet: Figure 4c
Figure 4c
		Frequency, Hz	Amplitude, μm
		0,0160865333569280	41,0375007483448
		0,0482596000707839	38,9235043174317
		0,0804326667846399	1,67730071701552
		0,112605733498496	18,0932139713717
		0,144778800212352	12,2733082276814
		0,176951866926208	3,05544700193264
		0,209124933640064	3,88057660061677
		0,241298000353920	12,5289999986524
		0,273471067067776	12,9539547413890
		0,305644133781632	24,0810464533544
		0,337817200495488	32,5646096137413
		0,369990267209343	7,74941283431757
		0,402163333923199	12,5651384808992
		0,434336400637055	5,63802132979495
		0,466509467350911	8,27286919963980
		0,498682534064767	5,26364981261850
		0,530855600778623	3,47006213645824
		0,563028667492479	5,23827628543381
		0,595201734206335	3,79068550763819
		0,627374800920191	2,02147489261378
		0,659547867634047	3,63079748856785
		0,691720934347903	8,00952790659362
		0,723894001061759	7,04547262172678
		0,756067067775615	1,20497091100421
		0,788240134489471	5,66585988402601
		0,820413201203327	0,604915038394643
		0,852586267917183	6,45037398468825
		0,884759334631039	2,38276505830445
		0,916932401344895	2,93605967631036
		0,949105468058751	7,08908615494777
		0,981278534772607	7,48938778636757
		1,01345160148646	3,71009277786311
		1,04562466820032	12,7988496367865
		1,07779773491417	1,89877068123502
		1,10997080162803	2,05850714262227
		1,14214386834189	4,25158359607152
		1,17431693505574	2,13235872394464
		1,20649000176960	2,58260496665770
		1,23866306848345	3,53285389214967
		1,27083613519731	2,78989000788106
		1,30300920191117	3,95400876277762
		1,33518226862502	3,55380993976635
		1,36735533533888	5,23148296550150
		1,39952840205273	3,14200418087605
		1,43170146876659	3,77095344279386
		1,46387453548045	1,24446237604676
		1,49604760219430	2,87589915049928
		1,52822066890816	4,30232497051495
		1,56039373562201	2,68176387726846
		1,59256680233587	1,53578294446694
		1,62473986904973	4,34403930110765
		1,65691293576358	2,37738339234240
		1,68908600247744	1,58574382169789
		1,72125906919129	2,91127180663589
		1,75343213590515	4,83378333471317
		1,78560520261901	3,87967179871256
		1,81777826933286	5,65125921796409
		1,84995133604672	1,77035046538347
		1,88212440276057	5,39019317024316
		1,91429746947443	3,10888583049194
		1,94647053618829	3,93733061065550
		1,97864360290214	3,52474518739899
		2,01081666961600	4,29999752785700
		2,04298973632985	0,903741211957448
		2,07516280304371	3,42460605803957
		2,10733586975757	1,84496715216072
		2,13950893647142	2,12555623596790
		2,17168200318528	2,86274682721800
		2,20385506989913	6,36399062204790
		2,23602813661299	1,35458186470257
		2,26820120332684	3,16901635320331
		2,30037427004070	1,95249120199975
		2,33254733675456	4,19836052292253
		2,36472040346841	2,37577913043897
		2,39689347018227	1,30115754806366
		2,42906653689612	3,80057369801028
		2,46123960360998	4,67013588968516
		2,49341267032384	3,49010786982572
		2,52558573703769	4,58132532609144
		2,55775880375155	2,92543983439397
		2,58993187046540	4,58925318285534
		2,62210493717926	0,406379707204824
		2,65427800389312	3,38064296553304
		2,68645107060697	3,03499871062360
		2,71862413732083	2,48869471336455
		2,75079720403468	2,07110579158606
		2,78297027074854	1,49273553327240
		2,81514333746240	2,41565959723266
		2,84731640417625	1,41080886991179
		2,87948947089011	0,890369504975169
		2,91166253760396	2,56870672633659
		2,94383560431782	1,51104289330936
		2,97600867103168	0,814252212389469
		3,00818173774553	2,37697064952195
		3,04035480445939	3,76132127750287
		3,07252787117324	2,30661708598258
		3,10470093788710	4,95729653162632
		3,13687400460096	7,74396685550613
		3,16904707131481	5,80204633041415
		3,20122013802867	6,28006808494126
		3,23339320474252	2,13993856494784
		3,26556627145638	1,33519834980364
		3,29773933817024	4,51680653621159
		3,32991240488409	1,52768162760388
		3,36208547159795	2,71893311076647
		3,39425853831180	2,72022346145161
		3,42643160502566	2,77157445549262
		3,45860467173952	1,92318380855138
		3,49077773845337	1,43203157313188
		3,52295080516723	0,666044331531563
		3,55512387188108	1,78597296300197
		3,58729693859494	0,698214997899474
		3,61947000530880	1,69655225964662
		3,65164307202265	0,633858451666914
		3,68381613873651	0,662130342563724
		3,71598920545036	1,21025348019878
		3,74816227216422	0,883399516979281
		3,78033533887807	0,708461163130170
		3,81250840559193	1,13694906488854
		3,84468147230579	0,968046427954960
		3,87685453901964	0,261762348317310
		3,90902760573350	1,07265656913470
		3,94120067244735	0,986737148590053
		3,97337373916121	0,619400684918628
		4,00554680587507	0,284250434082826
		4,03771987258892	0,165147069440896
		4,06989293930278	1,47474044908776
		4,10206600601663	1,60576688703768
		4,13423907273049	1,47847839836466
		4,16641213944435	1,65639972400333
		4,19858520615820	2,67290584899313
		4,23075827287206	1,38076419797417
		4,26293133958591	1,12066427144499
		4,29510440629977	0,468402362245677
		4,32727747301363	0,610108435640320
		4,35945053972748	0,156116962363615
		4,39162360644134	0,351574360156580
		4,42379667315519	0,0300212762576334
		4,45596973986905	0,279623222929600
		4,48814280658291	0,551835639713693
		4,52031587329676	0,548508788656896
		4,55248894001062	0,680387103962287
		4,58466200672447	0,391141627974475
		4,61683507343833	0,314151431948242
		4,64900814015219	0,434947466405155
		4,68118120686604	0,519034430116993
		4,71335427357990	0,622742212474680
		4,74552734029375	0,939943175961037
		4,77770040700761	0,514228574482137
		4,80987347372147	0,498630818575687
		4,84204654043532	0,192343350388282
		4,87421960714918	0,309803420401267
		4,90639267386303	1,24818316181255
		4,93856574057689	0,284259746215943
		4,97073880729075	0,388246425507343
		5,00291187400460	0,753112274623298
		5,03508494071846	0,468392999252991
		5,06725800743231	0,202843168237733
		5,09943107414617	1,10974949926973
		5,13160414086002	1,71000038807143
		5,16377720757388	2,41643158876790
		5,19595027428774	1,42781374187427
		5,22812334100159	1,47265462099640
		5,26029640771545	2,22787209385841
		5,29246947442930	1,23948225708182
		5,32464254114316	1,05585165419227
		5,35681560785702	0,767064215203155
		5,38898867457087	0,739299429262457
		5,42116174128473	1,54891892790062
		5,45333480799858	1,89995466529623
		5,48550787471244	0,515146573323528
		5,51768094142630	1,36777570765487
		5,54985400814015	1,47809659444672
		5,58202707485401	0,706183530194525
		5,61420014156786	0,311882443432386
		5,64637320828172	0,520808927548091
		5,67854627499558	0,574851760106789
		5,71071934170943	0,198941281897683
		5,74289240842329	0,427113910497628
		5,77506547513714	0,185836642991577
		5,80723854185100	0,682520383152282
		5,83941160856486	0,168701062136130
		5,87158467527871	0,790233440761193
		5,90375774199257	0,446869218452730
		5,93593080870642	0,631779789736030
		5,96810387542028	1,05320029578626
		6,00027694213414	0,827132484896976
		6,03245000884799	0,272978875194806
		6,06462307556185	0,534804938736077
		6,09679614227570	0,617921351716502
		6,12896920898956	0,517027191551238
		6,16114227570342	1,04311080242366
		6,19331534241727	1,29416258307516
		6,22548840913113	1,80388735250986
		6,25766147584498	2,97285371876891
		6,28983454255884	2,48673192886207
		6,32200760927270	1,55727752948772
		6,35418067598655	2,01141802051835
		6,38635374270041	0,615397278695877
		6,41852680941426	0,876406271461622
		6,45069987612812	0,845098008653964
		6,48287294284198	1,56498925926117
		6,51504600955583	1,10126974707143
		6,54721907626969	0,868657243130249
		6,57939214298354	0,771859034290944
		6,61156520969740	2,36173907950192
		6,64373827641126	1,61159678472321
		6,67591134312511	0,568578763071515
		6,70808440983897	0,874325166963401
		6,74025747655282	0,431812055157957
		6,77243054326668	0,698961885326506
		6,80460360998053	0,566779268678271
		6,83677667669439	0,166599332461767
		6,86894974340825	0,735637493941762
		6,90112281012210	0,496021565829175
		6,93329587683596	0,753087182321540
		6,96546894354981	0,191138478934943
		6,99764201026367	0,643437507876960
		7,02981507697753	0,447101691441025
		7,06198814369138	0,702415784440842
		7,09416121040524	0,258896177520499
		7,12633427711909	0,477040996410364
		7,15850734383295	0,417899943162326
		7,19068041054681	0,170423934771332
		7,22285347726066	0,272099980215879
		7,25502654397452	0,476828487777396
		7,28719961068837	0,665497012692112
		7,31937267740223	1,37333266740727
		7,35154574411609	0,910989885081438
		7,38371881082994	0,207683066987571
		7,41589187754380	0,690148709384611
		7,44806494425765	0,194456184653850
		7,48023801097151	0,526387016053044
		7,51241107768537	0,572105056018890
		7,54458414439922	0,0553065592482493
		7,57675721111308	0,0633716521939752
		7,60893027782693	0,270413859794849
		7,64110334454079	0,457479521095101
		7,67327641125465	0,523461174830177
		7,70544947796850	0,485356224696370
		7,73762254468236	0,514185317309016
		7,76979561139621	0,329040707236659
		7,80196867811007	0,366680079347021
		7,83414174482393	0,232351291344857
		7,86631481153778	0,128879209465320
		7,89848787825164	0,209071126084661
		7,93066094496549	0,345085876281686
		7,96283401167935	0,392498690312965
		7,99500707839320	0,314565419699511
		8,02718014510706	0,147560617966528
		8,05935321182092	0,281530372261012
		8,09152627853477	0,239866653955094
		8,12369934524863	0,414512252541145
		8,15587241196248	0,160183609150273
		8,18804547867634	0,120265201767235
		8,22021854539020	0,111332303736051
		8,25239161210405	0,0980048825419109
		8,28456467881791	0,0923475129044818
		8,31673774553176	0,160200669253484
		8,34891081224562	0,149240073326487
		8,38108387895948	0,410652943766236
		8,41325694567333	0,0792822868337633
		8,44543001238719	0,170113716296925
		8,47760307910104	0,248396483599102
		8,50977614581490	0,314671877576964
		8,54194921252876	0,0391575736005876
		8,57412227924261	0,0426027490579526
		8,60629534595647	0,379499649959312
		8,63846841267032	0,332340237395572
		8,67064147938418	0,248641888626627
		8,70281454609804	0,189772567934970
		8,73498761281189	0,106381942080900
		8,76716067952575	0,194170201356421
		8,79933374623960	0,340651498018003
		8,83150681295346	0,135965630053464
		8,86367987966731	0,192451009797418
		8,89585294638117	0,160432872563316
		8,92802601309503	0,0746754256844313
		8,96019907980888	0,232225201043670
		8,99237214652274	0,0651162994187755
		9,02454521323659	0,219443831884615
		9,05671827995045	0,0777776625343365
		9,08889134666431	0,0706206049678223
		9,12106441337816	0,175139507017480
		9,15323748009202	0,185013036269126
		9,18541054680587	0,256221055411907
		9,21758361351973	0,146722681049715
		9,24975668023359	0,0701199084282231
		9,28192974694744	0,110707727646081
		9,31410281366130	0,105736210654316
		9,34627588037515	0,241208158862034
		9,37844894708901	0,144489100798431
		9,41062201380287	0,00664820788928713
		9,44279508051672	0,101223582468821
		9,47496814723058	0,135380313465447
		9,50714121394443	0,127768637427183
		9,53931428065829	0,0352544744298722
		9,57148734737215	0,0813170518608161
		9,60366041408600	0,349027500093003
		9,63583348079986	0,254395898028323
		9,66800654751371	0,131667825762711
		9,70017961422757	0,175245442401359
		9,73235268094143	0,107613254594188
		9,76452574765528	0,109757171648219
		9,79669881436914	0,148967129283682
		9,82887188108299	0,163068925525551
		9,86104494779685	0,0886878287582532
		9,89321801451071	0,154813217926398
		9,92539108122456	0,107095320031336
		9,95756414793842	0,162994678190785
		9,98973721465227	0,185419460033385
		10,0219102813661	0,0633226427242583
		10,0540833480800	0,118510704823443
		10,0862564147938	0,177636194256546
		10,1184294815077	0,219102695243820
		10,1506025482216	0,0723172523888387
		10,1827756149354	0,0419883946478409
		10,2149486816493	0,172206151743077
		10,2471217483631	0,123828919820820
		10,2792948150770	0,249253613134093
		10,3114678817908	0,277348837347897
		10,3436409485047	0,0919699714175725
		10,3758140152185	0,103132632935496
		10,4079870819324	0,232570597169841
		10,4401601486463	0,208475136424437
		10,4723332153601	0,206104361901272
		10,5045062820740	0,171522910440256
		10,5366793487878	0,147178174410314
		10,5688524155017	0,0367099853419522
		10,6010254822155	0,227415928954733
		10,6331985489294	0,0756025021458105
		10,6653716156432	0,0893068623906147
		10,6975446823571	0,234094455475192
		10,7297177490710	0,101209979196661
		10,7618908157848	0,394483467305183
		10,7940638824987	0,176830469865531
		10,8262369492125	0,114930341454664
		10,8584100159264	0,240973718930289
		10,8905830826402	0,0625415698589607
		10,9227561493541	0,131378575331118
		10,9549292160680	0,143366290612193
		10,9871022827818	0,108408910221647
		11,0192753494957	0,166029670250920
		11,0514484162095	0,232453659967868
		11,0836214829234	0,152487621366333
		11,1157945496372	0,223731914463793
		11,1479676163511	0,133059706509381
		11,1801406830649	0,0975568941477765
		11,2123137497788	0,117206877182438
		11,2444868164927	0,152926374203863
		11,2766598832065	0,0658574796171983
		11,3088329499204	0,147702706356147
		11,3410060166342	0,0642388188778650
		11,3731790833481	0,149708936759796
		11,4053521500619	0,0415726333515949
		11,4375252167758	0,105444672616988
		11,4696982834896	0,0884580164449882
		11,5018713502035	0,196198585466154
		11,5340444169174	0,0204461519525423
		11,5662174836312	0,100919921340362
		11,5983905503451	0,181135211915538
		11,6305636170589	0,203884729959700
		11,6627366837728	0,0811948669747853
		11,6949097504866	0,180712101984569
		11,7270828172005	0,183328872124472
		11,7592558839144	0,172533879657480
		11,7914289506282	0,121362439594816
		11,8236020173421	0,131305892458131
		11,8557750840559	0,0882848731393929
		11,8879481507698	0,151072275074817
		11,9201212174836	0,0685619074935250
		11,9522942841975	0,0389841159850783
		11,9844673509113	0,0683546550310172
		12,0166404176252	0,166801945942047
		12,0488134843391	0,125356349239829
		12,0809865510529	0,0900749190746128
		12,1131596177668	0,202190540366866
		12,1453326844806	0,109101005035191
		12,1775057511945	0,152851126942804
		12,2096788179083	0,0514302309150324
		12,2418518846222	0,156031363712666
		12,2740249513360	0,156539461513700
		12,3061980180499	0,0507430026776624
		12,3383710847638	0,0157220068205790
		12,3705441514776	0,124515838128231
		12,4027172181915	0,130239448550475
		12,4348902849053	0,121574215910874
		12,4670633516192	0,124087975630381
		12,4992364183330	0,160680984260978
		12,5314094850469	0,00886171704511214
		12,5635825517608	0,0209159490711125
		12,5957556184746	0,0416167997321364
		12,6279286851885	0,162436021199888
		12,6601017519023	0,0784412977836640
		12,6922748186162	0,0793710910645756
		12,7244478853300	0,122077027641788
		12,7566209520439	0,0550530004669957
		12,7887940187577	0,131123554983942
		12,8209670854716	0,0493511235094712
		12,8531401521855	0,0641968296415764
		12,8853132188993	0,131552148685842
		12,9174862856132	0,0392905510305222
		12,9496593523270	0,0482487079533971
		12,9818324190409	0,0631909271275741
		13,0140054857547	0,138720681403887
		13,0461785524686	0,0802023613030336
		13,0783516191824	0,0367660560477868
		13,1105246858963	0,0718702828447137
		13,1426977526102	0,165167310084557
		13,1748708193240	0,153150512294054
		13,2070438860379	0,0205728549699050
		13,2392169527517	0,0258750886063790
		13,2713900194656	0,0890417901744549
		13,3035630861794	0,0917405073394046
		13,3357361528933	0,0408781359287335
		13,3679092196072	0,0724241567353219
		13,4000822863210	0,170421925620615
		13,4322553530349	0,0664882394810572
		13,4644284197487	0,0400666980161080
		13,4966014864626	0,0544874378580244
		13,5287745531764	0,189846478058349
		13,5609476198903	0,185969431337556
		13,5931206866041	0,0952588022491238
		13,6252937533180	0,115393889616042
		13,6574668200319	0,255582767135596
		13,6896398867457	0,0684124106557954
		13,7218129534596	0,0733023093960323
		13,7539860201734	0,0450618517351601
		13,7861590868873	0,140850800597480
		13,8183321536011	0,101731704078230
		13,8505052203150	0,0418271173877044
		13,8826782870288	0,107807526970817
		13,9148513537427	0,122475638789921
		13,9470244204566	0,128951073207408
		13,9791974871704	0,101027406346526
		14,0113705538843	0,124500695755282
		14,0435436205981	0,0427852582783509
		14,0757166873120	0,0990452615855444
		14,1078897540258	0,0695898219856986
		14,1400628207397	0,0221919057600140
		14,1722358874535	0,0626390976869604
		14,2044089541674	0,0562192524233609
		14,2365820208813	0,0707968877159849
		14,2687550875951	0,120414310407189
		14,3009281543090	0,0365915359925711
		14,3331012210228	0,0304782144181811
		14,3652742877367	0,0656014753529641
		14,3974473544505	0,0505148873768522
		14,4296204211644	0,0982356491363561
		14,4617934878783	0,0586878856083593
		14,4939665545921	0,0388450447986994
		14,5261396213060	0,0986398945170802
		14,5583126880198	0,0794991543725544
		14,5904857547337	0,0868449695108361
		14,6226588214475	0,0603470848927989
		14,6548318881614	0,0733525291205907
		14,6870049548752	0,120083664855380
		14,7191780215891	0,114008663552993
		14,7513510883030	0,0835634323208471
		14,7835241550168	0,0766435879695827
		14,8156972217307	0,0764253494539229
		14,8478702884445	0,0782498235506858
		14,8800433551584	0,0402316657720759
		14,9122164218722	0,0294645080268115
		14,9443894885861	0,112359761575142
		14,9765625552999	0,0480186491485705
		15,0087356220138	0,0411324326334420
		15,0409086887277	0,0332692989083024
		15,0730817554415	0,0623582653033136
		15,1052548221554	0,102454693490426
		15,1374278888692	0,106334434357748
		15,1696009555831	0,0757142123868409
		15,2017740222969	0,0411079101230287
		15,2339470890108	0,139138173565031
		15,2661201557247	0,0842189222982805
		15,2982932224385	0,0681633625931079
		15,3304662891524	0,0463272805165546
		15,3626393558662	0,0365034552750140
		15,3948124225801	0,153832176672131
		15,4269854892939	0,0274314714669009
		15,4591585560078	0,0388869727558137
		15,4913316227216	0,0572695106009444
		15,5235046894355	0,119326814576300
		15,5556777561494	0,0699189753398942
		15,5878508228632	0,0285713803143948
		15,6200238895771	0,0502821641436260
		15,6521969562909	0,141089868207807
		15,6843700230048	0,0853532853443993
		15,7165430897186	0,0998529075953430
		15,7487161564325	0,0861703865164089
		15,7808892231463	0,105650968742677
		15,8130622898602	0,158552792731070
		15,8452353565741	0,0633461101637993
		15,8774084232879	0,0128267959516814
		15,9095814900018	0,0947162977674516
		15,9417545567156	0,0508637151186940
		15,9739276234295	0,106582469386742
		16,0061006901433	0,150123362978406
		16,0382737568572	0,0539306353973647
		16,0704468235711	0,0284652874389680
		16,1026198902849	0,0996615854017159
		16,1347929569988	0,134495239653403
		16,1669660237126	0,0863282423420145
		16,1991390904265	0,0514177493889054
		16,2313121571403	0,0562339381940743
		16,2634852238542	0,0340168306776035
		16,2956582905680	0,0713691963387272
		16,3278313572819	0,0643423878675371
		16,3600044239958	0,144329054338607
		16,3921774907096	0,124824512403015
		16,4243505574235	0,0779770136531131
		16,4565236241373	0,0716524607818165
		16,4886966908512	0,0719592662609369
		16,5208697575650	0,0746644824123374
		16,5530428242789	0,104430612167453
		16,5852158909927	0,0595379450309550
		16,6173889577066	0,0951339073067546
		16,6495620244205	0,102535591665368
		16,6817350911343	0,0504008304828204
		16,7139081578482	0,0473835452932789
		16,7460812245620	0,139957449122271
		16,7782542912759	0,0770216828628708
		16,8104273579897	0,0677429553694743
		16,8426004247036	0,0466083291977519
		16,8747734914174	0,127913960560642
		16,9069465581313	0,0515584014530123
		16,9391196248452	0,113524272699397
		16,9712926915590	0,102218409808592
		17,0034657582729	0,0531360637423753
		17,0356388249867	0,0576414396131298
		17,0678118917006	0,0657159658611757
		17,0999849584144	0,0276280921815629
		17,1321580251283	0,0617408392350578
		17,1643310918422	0,0971211765977186
		17,1965041585560	0,0850507600664412
		17,2286772252699	0,0393458308270149
		17,2608502919837	0,0616162111340723
		17,2930233586976	0,0711847798415032
		17,3251964254114	0,0649016953357565
		17,3573694921253	0,0958914111892023
		17,3895425588391	0,104256566894035
		17,4217156255530	0,0533891556459713
		17,4538886922669	0,0413802183856802
		17,4860617589807	0,0361403104784779
		17,5182348256946	0,115940631871155
		17,5504078924084	0,0646846239729523
		17,5825809591223	0,0672420287708462
		17,6147540258361	0,144862071531182
		17,6469270925500	0,0517791444129152
		17,6791001592638	0,0406793638015634
		17,7112732259777	0,0651854010923989
		17,7434462926916	0,0735043549278477
		17,7756193594054	0,114176522350711
		17,8077924261193	0,0603864766855256
		17,8399654928331	0,0320203096037727
		17,8721385595470	0,0372843210635953
		17,9043116262608	0,0437902210963626
		17,9364846929747	0,0709735291644451
		17,9686577596886	0,0901039198621201
		18,0008308264024	0,0238868760333368
		18,0330038931163	0,133397841783077
		18,0651769598301	0,0546918238281235
		18,0973500265440	0,0375123940692737
		18,1295230932578	0,0651535267158862
		18,1616961599717	0,0453605233132137
		18,1938692266855	0,105893581412831
		18,2260422933994	0,0702983043714569
		18,2582153601133	0,0555008511110628
		18,2903884268271	0,0809918085914286
		18,3225614935410	0,0329352438011362
		18,3547345602548	0,0937806920993442
		18,3869076269687	0,0724479834458814
		18,4190806936825	0,0196462749895803
		18,4512537603964	0,0839032688859009
		18,4834268271102	0,0566802441419202
		18,5155998938241	0,0554335981124494
		18,5477729605380	0,0531886821949514
		18,5799460272518	0,0491407068144049
		18,6121190939657	0,103683880350168
		18,6442921606795	0,0368944811468791
		18,6764652273934	0,0945227790171158
		18,7086382941072	0,0437104230880367
		18,7408113608211	0,0310745735779502
		18,7729844275350	0,0810120770749128
		18,8051574942488	0,0611340576547006
		18,8373305609627	0,0468229682907212
		18,8695036276765	0,0418175479178759
		18,9016766943904	0,0363835393515830
		18,9338497611042	0,0634855160669858
		18,9660228278181	0,0179924391970125
		18,9981958945319	0,0627733777674595
		19,0303689612458	0,0456239041365747
		19,0625420279597	0,0964270737009527
		19,0947150946735	0,0267264139332160
		19,1268881613874	0,0783809680179557
		19,1590612281012	0,0554004399736147
		19,1912342948151	0,113794547429996
		19,2234073615289	0,0461985221595724
		19,2555804282428	0,0425199198578036
		19,2877534949566	0,0498814044895086
		19,3199265616705	0,0190732160522728
		19,3520996283844	0,0603569036357480
		19,3842726950982	0,0364367996267176
		19,4164457618121	0,0598348768405583
		19,4486188285259	0,0659536998385993
		19,4807918952398	0,0581976764813214
		19,5129649619536	0,00715530454554431
		19,5451380286675	0,0344717411135415
		19,5773110953813	0,0598907189521007
		19,6094841620952	0,0500330621826809
		19,6416572288091	0,0642068753602068
		19,6738302955229	0,0385187287244723
		19,7060033622368	0,0230281432451038
		19,7381764289506	0,0416078587323384
		19,7703494956645	0,0573469757160529
		19,8025225623783	0,0582290539140112
		19,8346956290922	0,0535305205962622
		19,8668686958061	0,0289847270647582
		19,8990417625199	0,0550383386507113
		19,9312148292338	0,0342971967454900
		19,9633878959476	0,0458217983799249
		19,9955609626615	0,0592977364122909
		20,0277340293753	0,0505713908624584
		20,0599070960892	0,0348868241958419
		20,0920801628030	0,0130836794155811
		20,1242532295169	0,0289791031617699
		20,1564262962308	0,0591886282169651
		20,1885993629446	0,0280191029710929
		20,2207724296585	0,0594381542989047
		20,2529454963723	0,106428068378761
		20,2851185630862	0,0572648531693537
		20,3172916298000	0,0519926836061961
		20,3494646965139	0,0156811770995098
		20,3816377632277	0,0186918761775055
		20,4138108299416	0,0733552463771678
		20,4459838966555	0,0291312885684431
		20,4781569633693	0,0556586760483580
		20,5103300300832	0,0584366585559932
		20,5425030967970	0,0224104304179235
		20,5746761635109	0,0745648521951759
		20,6068492302247	0,0360992365316820
		20,6390222969386	0,0421657049580817
		20,6711953636525	0,0671806268496353
		20,7033684303663	0,0435310355192035
		20,7355414970802	0,0264686092295740
		20,7677145637940	0,0135353414468765
		20,7998876305079	0,0387774943168125
		20,8320606972217	0,0272555826676349
		20,8642337639356	0,0619471232854149
		20,8964068306494	0,0765523139406441
		20,9285798973633	0,0204881982727541
		20,9607529640772	0,0263029203838012
		20,9929260307910	0,0252215955733575
		21,0250990975049	0,0646678643516252
		21,0572721642187	0,0536335872607948
		21,0894452309326	0,0119687853881136
		21,1216182976464	0,0892348274039866
		21,1537913643603	0,0137853830975826
		21,1859644310741	0,0299944965710201
		21,2181374977880	0,0174837399176112
		21,2503105645019	0,0267482060554020
		21,2824836312157	0,109769531655714
		21,3146566979296	0,0204431089334092
		21,3468297646434	0,0409361876046983
		21,3790028313573	0,0649527155257574
		21,4111758980711	0,0375227221656253
		21,4433489647850	0,0640544779320643
		21,4755220314988	0,0302643181983493
		21,5076950982127	0,0453974562191106
		21,5398681649266	0,0487553175932591
		21,5720412316404	0,0183084679391956
		21,6042142983543	0,0455867759449261
		21,6363873650681	0,0315443231787680
		21,6685604317820	0,0749884793248801
		21,7007334984958	0,0825713508346309
		21,7329065652097	0,0266785734651115
		21,7650796319236	0,0399264280233045
		21,7972526986374	0,0773518168108206
		21,8294257653513	0,00917536893123595
		21,8615988320651	0,0440406177243670
		21,8937718987790	0,100301417702939
		21,9259449654928	0,0588170029211640
		21,9581180322067	0,0383673909715358
		21,9902910989205	0,0319474646254696
		22,0224641656344	0,0411653741950479
		22,0546372323483	0,0604622156951217
		22,0868102990621	0,00542220422074994
		22,1189833657760	0,0805309577914322
		22,1511564324898	0,0724342080670002
		22,1833294992037	0,0382032280647837
		22,2155025659175	0,0506176762761900
		22,2476756326314	0,0588627591847627
		22,2798486993452	0,0815866790964780
		22,3120217660591	0,0930936606508289
		22,3441948327730	0,0492322465055628
		22,3763678994868	0,0271253498012637
		22,4085409662007	0,0555546329002393
		22,4407140329145	0,0900306119910028
		22,4728870996284	0,0177671618061045
		22,5050601663422	0,0586400912402320
		22,5372332330561	0,0930263695054132
		22,5694062997700	0,0165231908329890
		22,6015793664838	0,00708760665956883
		22,6337524331977	0,0483572364800144
		22,6659254999115	0,0912988741624714
		22,6980985666254	0,0605500568550896
		22,7302716333392	0,0334062077007569
		22,7624447000531	0,0915879203175252
		22,7946177667669	0,00856849031395721
		22,8267908334808	0,0369903089412798
		22,8589639001947	0,0327913278432775
		22,8911369669085	0,0645738392893877
		22,9233100336224	0,0966649042047469
		22,9554831003362	0,0418753226385489
		22,9876561670501	0,0493209344617671
		23,0198292337639	0,0258699156672509
		23,0520023004778	0,0709387703547476
		23,0841753671916	0,0857968694138019
		23,1163484339055	0,0395827537535743
		23,1485215006194	0,0715062655498765
		23,1806945673332	0,0541286233338991
		23,2128676340471	0,0513163366180080
		23,2450407007609	0,0508266913155019
		23,2772137674748	0,0446140099832606
		23,3093868341886	0,0948776710731216
		23,3415599009025	0,0546799907900274
		23,3737329676164	0,00629575492390953
		23,4059060343302	0,0744900007870144
		23,4380791010441	0,0533956721822824
		23,4702521677579	0,0113108496203769
		23,5024252344718	0,0556865474533154
		23,5345983011856	0,0824261947995773
		23,5667713678995	0,0569724229993578
		23,5989444346133	0,0343104360930087
		23,6311175013272	0,0138070444120931
		23,6632905680411	0,0751449986525108
		23,6954636347549	0,0447328736796126
		23,7276367014688	0,0535292644791335
		23,7598097681826	0,0676981083451956
		23,7919828348965	0,0418251343427074
		23,8241559016103	0,0825018536044528
		23,8563289683242	0,0363704170118873
		23,8885020350380	0,0166644489650852
		23,9206751017519	0,101294682642143
		23,9528481684658	0,0466036615856942
		23,9850212351796	0,0264228056926719
		24,0171943018935	0,0116683674618495
		24,0493673686073	0,0560664285029924
		24,0815404353212	0,0932948955674984
		24,1137135020350	0,0106072529975097
		24,1458865687489	0,0435091178944947
		24,1780596354628	0,0744223480087456
		24,2102327021766	0,0329386502391187
		24,2424057688905	0,0289507224364531
		24,2745788356043	0,0520905387215343
		24,3067519023182	0,0492543803089738
		24,3389249690320	0,0476581069732981
		24,3710980357459	0,0125516899410090
		24,4032711024597	0,0511633578700966
		24,4354441691736	0,0357659341606252
		24,4676172358875	0,0440643521023911
		24,4997903026013	0,0597037653221105
		24,5319633693152	0,0514122871388921
		24,5641364360290	0,0499388202015351
		24,5963095027429	0,0267083268044343
		24,6284825694567	0,0250874080076499
		24,6606556361706	0,0271210268220280
		24,6928287028844	0,0556670057676635
		24,7250017695983	0,0573526873526652
		24,7571748363122	0,0223879860219929
		24,7893479030260	0,0538658660937707
		24,8215209697399	0,0293063289345583
		24,8536940364537	0,0379701214437893
		24,8858671031676	0,0244386729920807
		24,9180401698814	0,0569158791368494
		24,9502132365953	0,0613595779997413
		24,9823863033092	0,0208480052149961
		25,0145593700230	0,0239844552823407
		25,0467324367369	0,0447504963277532
		25,0789055034507	0,0545775833397494
		25,1110785701646	0,0271057574783388
		25,1432516368784	0,0391119568926291
		25,1754247035923	0,0486304790507376
		25,2075977703061	0,0297864569856458
		25,2397708370200	0,0608703060040750
		25,2719439037339	0,0226132243095039
		25,3041169704477	0,0489953195674754
		25,3362900371616	0,0464549340969072
		25,3684631038754	0,0288508716003588
		25,4006361705893	0,0381113359121138
		25,4328092373031	0,00824558397891644
		25,4649823040170	0,0623609756117911
		25,4971553707308	0,0239779225986667
		25,5293284374447	0,0342273326960654
		25,5615015041586	0,0394250675838794
		25,5936745708724	0,0168866554860624
		25,6258476375863	0,0244282495943856
		25,6580207043001	0,0190625812117879
		25,6901937710140	0,0405075639057149
		25,7223668377278	0,0644815767459783
		25,7545399044417	0,0181948979109688
		25,7867129711556	0,0540113430434002
		25,8188860378694	0,0153230742293922
		25,8510591045833	0,0312957471494316
		25,8832321712971	0,0334898957496867
		25,9154052380110	0,0171347192097200
		25,9475783047248	0,0437422678162286
		25,9797513714387	0,0177517119301039
		26,0119244381525	0,0281215717430460
		26,0440975048664	0,0342077812266924
		26,0762705715803	0,0277685573059737
		26,1084436382941	0,0306074978199297
		26,1406167050080	0,0468439731884717
		26,1727897717218	0,0349997045460812
		26,2049628384357	0,0277837006684387
		26,2371359051495	0,0126460329128123
		26,2693089718634	0,0216474745822725
		26,3014820385772	0,0199986480185993
		26,3336551052911	0,00646951560452003
		26,3658281720050	0,0185937893823465
		26,3980012387188	0,0274848795328840
		26,4301743054327	0,0284851242664141
		26,4623473721465	0,0174302214108291
		26,4945204388604	0,0215595788620375
		26,5266935055742	0,0204954079708963
		26,5588665722881	0,0436930969976749
		26,5910396390019	0,0281045455825068
		26,6232127057158	0,0253432101430590
		26,6553857724297	0,0341278818795503
		26,6875588391435	0,0144588955337400
		26,7197319058574	0,0202942436053467
		26,7519049725712	0,0337250184369818
		26,7840780392851	0,0254876541506583
		26,8162511059989	0,0371488023013454
		26,8484241727128	0,0493040415896202
		26,8805972394267	0,0354426455693933
		26,9127703061405	0,0368156682968151
		26,9449433728544	0,0218919419523332
		26,9771164395682	0,00158534303651381
		27,0092895062821	0,0474460724022938
		27,0414625729959	0,0337452571537858
		27,0736356397098	0,0138515013143144
		27,1058087064236	0,0314307207692633
		27,1379817731375	0,00420249283846133
		27,1701548398514	0,0784574782538572
		27,2023279065652	0,00995961107860726
		27,2345009732791	0,0180202934418834
		27,2666740399929	0,0540918855257428
		27,2988471067068	0,0187138934492337
		27,3310201734206	0,0239796535989930
		27,3631932401345	0,0272318434342624
		27,3953663068483	0,0536474910701142
		27,4275393735622	0,0391450112246018
		27,4597124402761	0,0179552006611032
		27,4918855069899	0,0394895837002023
		27,5240585737038	0,0178813379912905
		27,5562316404176	0,0259731253592184
		27,5884047071315	0,0490125273891991
		27,6205777738453	0,0385115093317148
		27,6527508405592	0,0416947816961837
		27,6849239072731	0,0629895773955748
		27,7170969739869	0,0430240991113337
		27,7492700407008	0,0215992069776444
		27,7814431074146	0,0483169529809427
		27,8136161741285	0,0433573796766821
		27,8457892408423	0,0319711515203930
		27,8779623075562	0,0502531698684035
		27,9101353742700	0,0463018524727010
		27,9423084409839	0,0310656552541126
		27,9744815076978	0,0214937090302150
		28,0066545744116	0,0541916774831005
		28,0388276411255	0,0629023394694851
		28,0710007078393	0,0280126740418714
		28,1031737745532	0,0170486953007974
		28,1353468412670	0,0372908974603640
		28,1675199079809	0,0539620092827351
		28,1996929746947	0,0395299906104241
		28,2318660414086	0,0382124950101121
		28,2640391081225	0,0377866069463622
		28,2962121748363	0,0349491881268463
		28,3283852415502	0,0321914713434567
		28,3605583082640	0,00918586199414049
		28,3927313749779	0,0439829313363980
		28,4249044416917	0,0496532205016355
		28,4570775084056	0,0426661472740204
		28,4892505751194	0,0485006326984238
		28,5214236418333	0,00950404926608454
		28,5535967085472	0,0654540551593632
		28,5857697752610	0,0422555010020381
		28,6179428419749	0,0340772837835114
		28,6501159086887	0,0598296209609552
		28,6822889754026	0,0372585776343658
		28,7144620421164	0,0455413734738796
		28,7466351088303	0,0201335407887798
		28,7788081755442	0,0363929565538063
		28,8109812422580	0,0688965781077947
		28,8431543089719	0,0250602116339370
		28,8753273756857	0,0352953108262463
		28,9075004423996	0,0540380381574745
		28,9396735091134	0,0152721075157665
		28,9718465758273	0,0450912815787722
		29,0040196425411	0,0316390280704688
		29,0361927092550	0,0793795309114015
		29,0683657759689	0,0451910119528474
		29,1005388426827	0,0289648148791130
		29,1327119093966	0,0354616221352695
		29,1648849761104	0,00510683071892777
		29,1970580428243	0,0446364499760950
		29,2292311095381	0,0442324910744708
		29,2614041762520	0,0280822810587996
		29,2935772429658	0,0362365042090729
		29,3257503096797	0,0274016437838214
		29,3579233763936	0,0141086202904235
		29,3900964431074	0,0397041048059226
		29,4222695098213	0,0532296878598256
		29,4544425765351	0,0733390361913129
		29,4866156432490	0,00637068555975598
		29,5187887099628	0,0238861994945382
		29,5509617766767	0,0570160425911343
		29,5831348433906	0,0138765645714814
		29,6153079101044	0,0185872107535062
		29,6474809768183	0,0690870555904491
		29,6796540435321	0,0383744269054139
		29,7118271102460	0,0248573567066336
		29,7440001769598	0,0205443413434089
		29,7761732436737	0,0235052687066099
		29,8083463103875	0,0449409081910578
		29,8405193771014	0,0338461518908024
		29,8726924438153	0,0448500703736757
		29,9048655105291	0,0313623468028752
		29,9370385772430	0,0226767387338262
		29,9692116439568	0,0605243433387289
		30,0013847106707	0,00215549548972716
		30,0335577773845	0,0215050887942162
		30,0657308440984	0,0478546854735920
		30,0979039108122	0,0148591873418448
		30,1300769775261	0,0173657413876830
		30,1622500442400	0,0116960940255584
		30,1944231109538	0,0368350614005635
		30,2265961776677	0,0342079821872415
		30,2587692443815	0,0260468064779600
		30,2909423110954	0,0526799962605029
		30,3231153778092	0,0312227081807970
		30,3552884445231	0,0177338241906909
		30,3874615112370	0,0182658343577548
		30,4196345779508	0,0512234181456607
		30,4518076446647	0,0559956107585801
		30,4839807113785	0,0198293475234464
		30,5161537780924	0,0209505160287427
		30,5483268448062	0,0327272580109318
		30,5804999115201	0,0316139159148826
		30,6126729782339	0,0322257948454545
		30,6448460449478	0,0246631005787397
		30,6770191116617	0,0635938410746158
		30,7091921783755	0,0166618484856004
		30,7413652450894	0,0241896554809697
		30,7735383118032	0,0215724228150104
		30,8057113785171	0,0274610778320220
		30,8378844452309	0,0553576419882040
		30,8700575119448	0,0317135712560932
		30,9022305786586	0,0288817619145860
		30,9344036453725	0,0281250970086549
		30,9665767120864	0,0247592962792179
		30,9987497788002	0,00702691948416482
		31,0309228455141	0,0175212006464788
		31,0630959122279	0,0389588213445209
		31,0952689789418	0,0529784292133994
		31,1274420456556	0,0242356214764501
		31,1596151123695	0,0171438175978725
		31,1917881790833	0,0326754556141655
		31,2239612457972	0,0183988524633510
		31,2561343125111	0,0314231496351608
		31,2883073792249	0,0373389767965752
		31,3204804459388	0,0323880472297977
		31,3526535126526	0,0232658889971246
		31,3848265793665	0,0184732100504512
		31,4169996460803	0,0140233294221830
		31,4491727127942	0,0385105672497520
		31,4813457795081	0,0125271369252177
		31,5135188462219	0,0229765716993440
		31,5456919129358	0,0277929681469942
		31,5778649796496	0,00976779318269215
		31,6100380463635	0,0297928425438466
		31,6422111130773	0,0228804505088784
		31,6743841797912	0,0389449327783973
		31,7065572465050	0,0135984185742993
		31,7387303132189	0,00824922656036943
		31,7709033799328	0,00366614940589643
		31,8030764466466	0,0127197819023796
		31,8352495133605	0,0389764737158850
		31,8674225800743	0,0160917213882531
		31,8995956467882	0,0394068762718348
		31,9317687135020	0,0231401354915011
		31,9639417802159	0,0104490297898818
		31,9961148469297	0,0111588049208137
		32,0282879136436	0,0221454300628971
		32,0604609803575	0,0231359471042659
		32,0926340470713	0,0193522069386015
		32,1248071137852	0,0141743687860885
		32,1569801804990	0,0237845528493315
		32,1891532472129	0,0295287127450876
		32,2213263139267	0,00991616757950885
		32,2534993806406	0,0270249413316060
		32,2856724473545	0,0206509984562686
		32,3178455140683	0,0524313007097388
		32,3500185807822	0,0187247960881915
		32,3821916474960	0,00449129550561121
		32,4143647142099	0,0186351036890634
		32,4465377809237	0,0154238961509456
		32,4787108476376	0,0249170265826428
		32,5108839143514	0,00823905416347515
		32,5430569810653	0,0391306569812656
		32,5752300477792	0,0249004550449922
		32,6074031144930	0,0140927659064329
		32,6395761812069	0,0214125765702827
		32,6717492479207	0,00331557882927011
		32,7039223146346	0,0385731338000636
		32,7360953813484	0,0353052539136131
		32,7682684480623	0,0289966187276225
		32,8004415147761	0,0260179458450966
		32,8326145814900	0,0100861871264308
		32,8647876482039	0,00646802562181840
		32,8969607149177	0,0181801243976009
		32,9291337816316	0,0327004694133488
		32,9613068483454	0,0457297052677405
		32,9934799150593	0,00818305455513954
		33,0256529817731	0,0248291288617190
		33,0578260484870	0,0289731334896565
		33,0899991152009	0,0204930553988970
		33,1221721819147	0,00811538235147926
		33,1543452486286	0,0267022830938785
		33,1865183153424	0,0555585722832632
		33,2186913820563	0,00918621757477709
		33,2508644487701	0,00955224385770644
		33,2830375154840	0,0455946466903869
		33,3152105821978	0,0439557534055541
		33,3473836489117	0,0264879946923614
		33,3795567156256	0,0267591143073042
		33,4117297823394	0,0390213619785622
		33,4439028490533	0,0211761464138857
		33,4760759157671	0,0372363339194892
		33,5082489824810	0,0170944123793940
		33,5404220491948	0,0293599572087918
		33,5725951159087	0,0336324384600534
		33,6047681826225	0,0311225071814735
		33,6369412493364	0,00753756116198472
		33,6691143160503	0,0159534808411075
		33,7012873827641	0,0403839253684061
		33,7334604494780	0,0349967885504455
		33,7656335161918	0,0349472752616652
		33,7978065829057	0,0270043121201737
		33,8299796496195	0,00619509958339875
		33,8621527163334	0,00932900437373519
		33,8943257830473	0,00785964641806257
		33,9264988497611	0,0517960565946825
		33,9586719164750	0,0618634043459945
		33,9908449831888	0,00604097526837666
		34,0230180499027	0,0316365626067427
		34,0551911166165	0,0285083093703331
		34,0873641833304	0,0239980688321259
		34,1195372500442	0,0176294973439751
		34,1517103167581	0,0321745128789218
		34,1838833834720	0,0459177679254144
		34,2160564501858	0,0321663875478684
		34,2482295168997	0,0153576717467384
		34,2804025836135	0,0340513445659357
		34,3125756503274	0,0118511782864312
		34,3447487170412	0,0502570389621442
		34,3769217837551	0,0314922756090997
		34,4090948504689	0,0298407993672075
		34,4412679171828	0,0234145640825722
		34,4734409838967	0,0181537059442987
		34,5056140506105	0,0287729095693512
		34,5377871173244	0,0299942177021353
		34,5699601840382	0,0416122149396497
		34,6021332507521	0,0455040999266633
		34,6343063174659	0,0136447475455820
		34,6664793841798	0,0124363321178588
		34,6986524508937	0,0509009783858076
		34,7308255176075	0,0181720893060838
		34,7629985843214	0,0240830573129931
		34,7951716510352	0,0465379291379596
		34,8273447177491	0,0336356551138179
		34,8595177844629	0,0146729737552383
		34,8916908511768	0,0243676977532669
		34,9238639178906	0,0469021970407977
		34,9560369846045	0,0296874368666711
		34,9882100513184	0,0154620214183183
		35,0203831180322	0,0304546964412900
		35,0525561847461	0,0236222632267588
		35,0847292514599	0,0210170343444286
		35,1169023181738	0,0404566298631912
		35,1490753848876	0,0293736677155226
		35,1812484516015	0,0436203493284000
		35,2134215183153	0,0322492320621912
		35,2455945850292	0,0268942996939260
		35,2777676517431	0,00911154844329995
		35,3099407184569	0,0149567405346379
		35,3421137851708	0,0442095172912003
		35,3742868518846	0,0288112389146777
		35,4064599185985	0,0205833122101827
		35,4386329853123	0,0477486497173798
		35,4708060520262	0,0171385923224363
		35,5029791187400	0,0122288712180475
		35,5351521854539	0,0196792346138912
		35,5673252521678	0,0379555809774258
		35,5994983188816	0,0326972784489140
		35,6316713855955	0,00981375013147768
		35,6638444523093	0,0280873017899646
		35,6960175190232	0,0322853855669792
		35,7281905857370	0,0222829223155288
		35,7603636524509	0,0245017352570472
		35,7925367191648	0,0295326147960583
		35,8247097858786	0,0345229934053230
		35,8568828525925	0,0248006081874866
		35,8890559193063	0,00463378111354171
		35,9212289860202	0,0223137247844026
		35,9534020527340	0,00864297524086169
		35,9855751194479	0,0429454369652874
		36,0177481861617	0,00661250587388672
		36,0499212528756	0,0300377971813659
		36,0820943195895	0,0221107454200083
		36,1142673863033	0,0429011832277132
		36,1464404530172	0,0158040005944935
		36,1786135197310	0,0159485165328762
		36,2107865864449	0,0325549433748738
		36,2429596531587	0,0221359083719256
		36,2751327198726	0,0245295208012231
		36,3073057865865	0,0146934660740589
		36,3394788533003	0,0325402124151908
		36,3716519200142	0,0197991417607708
		36,4038249867280	0,0354296008379380
		36,4359980534419	0,00606043412985595
		36,4681711201557	0,0110566599089019
		36,5003441868696	0,00430838973070598
		36,5325172535834	0,0192340065158008
		36,5646903202973	0,0401181025358356
		36,5968633870112	0,0133909480970571
		36,6290364537250	0,0129002610536699
		36,6612095204389	0,0284967480710874
		36,6933825871527	0,00949285289379521
		36,7255556538666	0,0274626813176809
		36,7577287205804	0,0291521812281225
		36,7899017872943	0,0228288949020118
		36,8220748540081	0,0149950193390165
		36,8542479207220	0,0107090360135767
		36,8864209874359	0,00774058230330658
		36,9185940541497	0,0219674002118041
		36,9507671208636	0,00991628458340059
		36,9829401875774	0,0269695674483260
		37,0151132542913	0,0141054624723939
		37,0472863210051	0,0159233691391866
		37,0794593877190	0,0165157751100105
		37,1116324544328	0,0102730041395208
		37,1438055211467	0,0141530432584042
		37,1759785878606	0,0164990617858375
		37,2081516545744	0,0256574883448338
		37,2403247212883	0,0263081318957055
		37,2724977880021	0,0212238612988976
		37,3046708547160	0,0119255444631409
		37,3368439214298	0,00493250716029798
		37,3690169881437	0,00342226938641711
		37,4011900548575	0,0179226543545144
		37,4333631215714	0,0274711519270936
		37,4655361882853	0,0138686018051458
		37,4977092549991	0,0204456409260689
		37,5298823217130	0,00381626123771675
		37,5620553884268	0,0153447114452128
		37,5942284551407	0,0157676031857189
		37,6264015218545	0,00868750730803332
		37,6585745885684	0,0123494455591678
		37,6907476552823	0,0192643439889443
		37,7229207219961	0,00771381322645065
		37,7550937887100	0,0210678342728464
		37,7872668554238	0,00747018649600740
		37,8194399221377	0,00609238832099968
		37,8516129888515	0,0112792487395617
		37,8837860555654	0,0126051694868546
		37,9159591222792	0,0316344320662175
		37,9481321889931	0,0279766951711527
		37,9803052557070	0,0248231317449404
		38,0124783224208	0,0133990536794055
		38,0446513891347	0,0159579634597414
		38,0768244558485	0,0209199642355584
		38,1089975225624	0,0144114745303558
		38,1411705892762	0,0120226226382791
		38,1733436559901	0,00440623282229335
		38,2055167227040	0,0376774145175968
		38,2376897894178	0,00556251436459672
		38,2698628561317	0,00258382991630727
		38,3020359228455	0,0229854215390257
		38,3342089895594	0,0147280775932296
		38,3663820562732	0,00918790822796449
		38,3985551229871	0,00591147601075523
		38,4307281897009	0,0239276693450244
		38,4629012564148	0,0141116580749543
		38,4950743231287	0,00503259544758818
		38,5272473898425	0,0264750732814084
		38,5594204565564	0,00930204839385452
		38,5915935232702	0,00991447204534349
		38,6237665899841	0,0178558626103478
		38,6559396566979	0,0248815801844365
		38,6881127234118	0,0217543751819137
		38,7202857901256	0,0172610506564825
		38,7524588568395	0,0185653827404723
		38,7846319235534	0,00554063033790812
		38,8168049902672	0,0170819574244815
		38,8489780569811	0,0139378838516530
		38,8811511236949	0,0236905612100881
		38,9133241904088	0,0312128805100712
		38,9454972571226	0,0244420813642456
		38,9776703238365	0,0289367950428842
		39,0098433905503	0,00696666994570339
		39,0420164572642	0,0202159211176154
		39,0741895239781	0,0295401175123253
		39,1063625906919	0,0165057081902473
		39,1385356574058	0,0190600895565772
		39,1707087241196	0,0111713922590213
		39,2028817908335	0,0195019022390885
		39,2350548575473	0,0249590415240255
		39,2672279242612	0,00755936493403147
		39,2994009909750	0,0257449369372979
		39,3315740576889	0,0420727037791347
		39,3637471244028	0,00973577867264017
		39,3959201911166	0,00424754122849985
		39,4280932578305	0,0320180557512237
		39,4602663245443	0,0182689323503777
		39,4924393912582	0,0208054001290478
		39,5246124579720	0,0196227695800333
		39,5567855246859	0,0181672415210123
		39,5889585913998	0,0192233263759715
		39,6211316581136	0,0177485026270161
		39,6533047248275	0,0153561657107839
		39,6854777915413	0,0266790581510299
		39,7176508582552	0,0241049538367638
		39,7498239249690	0,0356045695849316
		39,7819969916829	0,00934451343365688
		39,8141700583967	0,0131581543680793
		39,8463431251106	0,0466161224771954
		39,8785161918245	0,0125555992457036
		39,9106892585383	0,0209092817702323
		39,9428623252522	0,0284432139593220
		39,9750353919660	0,0181837220646516
		40,0072084586799	0,0193913716641548
		40,0393815253937	0,0109581369725933
		40,0715545921076	0,0357272291799968
		40,1037276588215	0,0345364493050858
		40,1359007255353	0,00280632334770196
		40,1680737922492	0,0271465858417338
		40,2002468589630	0,0190271027590140
		40,2324199256769	0,0238178070442372
		40,2645929923907	0,0219793593905596
		40,2967660591046	0,0217062315543888
		40,3289391258184	0,0287198600189435
		40,3611121925323	0,00448364637861321
		40,3932852592462	0,0191531926399748
		40,4254583259600	0,0186301201805448
		40,4576313926739	0,0113959198471119
		40,4898044593877	0,0244487959176835
		40,5219775261016	0,00912429852177292
		40,5541505928154	0,0397732872708293
		40,5863236595293	0,0233682143236785
		40,6184967262431	0,0197007546001008
		40,6506697929570	0,0146465738422805
		40,6828428596709	0,0209191843646844
		40,7150159263847	0,0214297231137299
		40,7471889930986	0,0164921372550423
		40,7793620598124	0,0102651117441070
		40,8115351265263	0,0128662047921558
		40,8437081932401	0,0377417417246494
		40,8758812599540	0,0168487782826828
		40,9080543266678	0,0231061596502448
		40,9402273933817	0,0218084821109065
		40,9724004600956	0,0210284808959868
		41,0045735268094	0,0216009261220163
		41,0367465935233	0,0158406868661682
		41,0689196602371	0,0315197678092413
		41,1010927269510	0,0260794020644473
		41,1332657936648	0,0265290956942924
		41,1654388603787	0,0219356621589683
		41,1976119270925	0,0236712159146147
		41,2297849938064	0,0250194473483007
		41,2619580605203	0,0288727143421368
		41,2941311272341	0,0173072426060345
		41,3263041939480	0,0216191116149667
		41,3584772606618	0,0241067573144889
		41,3906503273757	0,0137385630726484
		41,4228233940895	0,00445716396618100
		41,4549964608034	0,0301026062898417
		41,4871695275173	0,0391194768743315
		41,5193425942311	0,0138778865208408
		41,5515156609450	0,0128616668450156
		41,5836887276588	0,0328290111367508
		41,6158617943727	0,0131612678823779
		41,6480348610865	0,00996303616346161
		41,6802079278004	0,0183913239643027
		41,7123809945142	0,0400018486303341
		41,7445540612281	0,00882597357214300
		41,7767271279420	0,00920852613541210
		41,8089001946558	0,0246340420120100
		41,8410732613697	0,00165649360082617
		41,8732463280835	0,0275067615214983
		41,9054193947974	0,0195377691253408
		41,9375924615112	0,0206044694968313
		41,9697655282251	0,0119342675053508
		42,0019385949390	0,0165091538372738
		42,0341116616528	0,0239382228493195
		42,0662847283667	0,00963088091837697
		42,0984577950805	0,0107538414233104
		42,1306308617944	0,0354012955143573
		42,1628039285082	0,0121092005936092
		42,1949769952221	0,0508238374986880
		42,2271500619359	0,0352873871529231
		42,2593231286498	0,0145049937608734
		42,2914961953637	0,00867710850952824
		42,3236692620775	0,0115385954998502
		42,3558423287914	0,0307513068280106
		42,3880153955052	0,0270029964385185
		42,4201884622191	0,0123275897777553
		42,4523615289329	0,0132359556889760
		42,4845345956468	0,00857879776675125
		42,5167076623606	0,0145552700413312
		42,5488807290745	0,00456409875312489
		42,5810537957884	0,0306930329832790
		42,6132268625022	0,00692741650515650
		42,6453999292161	0,00604720757506477
		42,6775729959299	0,00270711766737807
		42,7097460626438	0,0230198275346427
		42,7419191293576	0,0265066354926950
		42,7740921960715	0,0161995904322736
		42,8062652627853	0,00896145217860103
		42,8384383294992	0,00980731600130336
		42,8706113962131	0,0209367568885604
		42,9027844629269	0,00908932038857833
		42,9349575296408	0,0259445494888877
		42,9671305963546	0,0209693668208247
		42,9993036630685	0,00758500980697129
		43,0314767297823	0,0133012252246627
		43,0636497964962	0,0266672127494444
		43,0958228632101	0,0184096230477287
		43,1279959299239	0,0186783362163235
		43,1601689966378	0,0291092093178820
		43,1923420633516	0,00875540193572760
		43,2245151300655	0,0621012886089538
		43,2566881967793	0,0105888462111837
		43,2888612634932	0,0368713855352256
		43,3210343302070	0,0168076726419916
		43,3532073969209	0,0208941009451441
		43,3853804636348	0,0191587191679072
		43,4175535303486	0,0103937300348317
		43,4497265970625	0,0132887102652010
		43,4818996637763	0,0123176170635527
		43,5140727304902	0,00829085505993039
		43,5462457972040	0,00370866017001241
		43,5784188639179	0,0235423186235727
		43,6105919306317	0,0252485735922102
		43,6427649973456	0,0104446663615952
		43,6749380640595	0,0134118500120572
		43,7071111307733	0,00974364145723111
		43,7392841974872	0,0259771505361355
		43,7714572642010	0,0105901109243926
		43,8036303309149	0,0215494352280047
		43,8358033976287	0,0161987026202231
		43,8679764643426	0,00942660870338052
		43,9001495310565	0,00784572996635366
		43,9323225977703	0,0131172995729578
		43,9644956644842	0,00628545738089860
		43,9966687311980	0,0149308322800741
		44,0288417979119	0,0151057732754642
		44,0610148646257	0,0196284090067739
		44,0931879313396	0,0161831841804031
		44,1253609980534	0,0181354024173346
		44,1575340647673	0,00386524764547927
		44,1897071314812	0,0146176888797545
		44,2218801981950	0,0105129133007787
		44,2540532649089	0,00934369129852466
		44,2862263316227	0,00541970253211999
		44,3183993983366	0,0118966599497183
		44,3505724650504	0,0228797673168135
		44,3827455317643	0,00560174628539340
		44,4149185984781	0,00323808282831576
		44,4470916651920	0,0251108296780422
		44,4792647319059	0,0211055256278605
		44,5114377986197	0,0103945400990942
		44,5436108653336	0,00680172042127798
		44,5757839320474	0,0252350894629956
		44,6079569987613	0,0151676053038396
		44,6401300654751	0,00422811598137826
		44,6723031321890	0,0154146617580700
		44,7044761989028	0,0300432907921784
		44,7366492656167	0,0138833843739634
		44,7688223323306	0,0121700652977768
		44,8009953990444	0,0291164918163668
		44,8331684657583	0,0185488242010632
		44,8653415324721	0,0197300745906548
		44,8975145991860	0,00996465982380499
		44,9296876658998	0,0184560793599566
		44,9618607326137	0,0199368280630962
		44,9940337993276	0,0218746823486934
		45,0262068660414	0,00742615298707349
		45,0583799327553	0,00823327680069494
		45,0905529994691	0,00735695743396685
		45,1227260661830	0,0105960290721661
		45,1548991328968	0,0105078883332750
		45,1870721996107	0,0114208126097954
		45,2192452663245	0,0353216291738780
		45,2514183330384	0,00610472947234252
		45,2835913997523	0,00287417653680305
		45,3157644664661	0,0225974536367989
		45,3479375331800	0,0191530635432521
		45,3801105998938	0,0196140490160686
		45,4122836666077	0,00926691599697813
		45,4444567333215	0,0111008821491881
		45,4766298000354	0,00749684061963366
		45,5088028667493	0,00960260978009206
		45,5409759334631	0,0141240617025437
		45,5731490001770	0,0165542040394637
		45,6053220668908	0,0228693354456022
		45,6374951336047	0,0219877553081931
		45,6696682003185	0,00863875346913553
		45,7018412670324	0,0122589315023755
		45,7340143337462	0,0192475309781921
		45,7661874004601	0,00642151437332969
		45,7983604671740	0,0204953274227400
		45,8305335338878	0,00943816490468144
		45,8627066006017	0,0211745433233633
		45,8948796673155	0,00668869012373208
		45,9270527340294	0,0122501168676216
		45,9592258007432	0,00986941130327386
		45,9913988674571	0,0281613010791546
		46,0235719341709	0,0115880498844307
		46,0557450008848	0,0151447269346982
		46,0879180675987	0,0340028167244810
		46,1200911343125	0,0160819697408278
		46,1522642010264	0,0168997630028122
		46,1844372677402	0,00304162386987507
		46,2166103344541	0,0242956760951859
		46,2487834011679	0,0115868638351249
		46,2809564678818	0,00813518652271716
		46,3131295345956	0,00307507746887343
		46,3453026013095	0,0291531953398279
		46,3774756680234	0,0303971662938216
		46,4096487347372	0,0179062156659248
		46,4418218014511	0,00817603316725908
		46,4739948681649	0,000935421096356296
		46,5061679348788	0,0166406996366883
		46,5383410015926	0,00633154245938846
		46,5705140683065	0,00758055688787489
		46,6026871350203	0,00896652427815184
		46,6348602017342	0,0130879297035741
		46,6670332684481	0,0114292757432809
		46,6992063351619	0,00426884989016275
		46,7313794018758	0,0271121342209142
		46,7635524685896	0,0165749179798669
		46,7957255353035	0,0121527814052678
		46,8278986020173	0,0143602856473386
		46,8600716687312	0,0227979768032231
		46,8922447354451	0,00321829480036229
		46,9244178021589	0,00513184470613124
		46,9565908688728	0,0233917378686886
		46,9887639355866	0,00248376828927505
		47,0209370023005	0,0176742898539605
		47,0531100690143	0,0250399308444664
		47,0852831357282	0,0305791717620789
		47,1174562024420	0,0168618782094468
		47,1496292691559	0,0152199304614314
		47,1818023358698	0,0336963692732727
		47,2139754025836	0,0141569738044456
		47,2461484692975	0,0142365482419565
		47,2783215360113	0,00940615868706432
		47,3104946027252	0,0152971573615719
		47,3426676694390	0,0116296357697334
		47,3748407361529	0,0122639454169828
		47,4070138028668	0,0102510371624229
		47,4391868695806	0,0162990389811234
		47,4713599362945	0,0220603688925122
		47,5035330030083	0,0314570935561369
		47,5357060697222	0,00854389527656724
		47,5678791364360	0,0126689634975725
		47,6000522031499	0,0228789242452123
		47,6322252698637	0,0233369900346477
		47,6643983365776	0,00964328206010426
		47,6965714032915	0,0140190646542580
		47,7287444700053	0,0129540276342795
		47,7609175367192	0,0241222268036290
		47,7930906034330	0,0120431009756975
		47,8252636701469	0,0185721854857254
		47,8574367368607	0,0250546183318718
		47,8896098035746	0,00331358922030705
		47,9217828702884	0,00679914237321050
		47,9539559370023	0,0265382578143007
		47,9861290037162	0,00530767099832448
		48,0183020704300	0,0235420039040819
		48,0504751371439	0,00405048428091060
		48,0826482038577	0,00997290987194971
		48,1148212705716	0,00984285917749431
		48,1469943372854	0,0131014926201422
		48,1791674039993	0,00654205446862407
		48,2113404707132	0,0163374617950688
		48,2435135374270	0,00814549909657197
		48,2756866041409	0,00873705970563722
		48,3078596708547	0,0233525189140603
		48,3400327375686	0,0124920280022733
		48,3722058042824	0,0120279445574108
		48,4043788709963	0,0105129886457267
		48,4365519377101	0,0122431038817967
		48,4687250044240	0,00937634943339207
		48,5008980711379	0,00628378613574990
		48,5330711378517	0,0115454543432890
		48,5652442045656	0,00108270260404156
		48,5974172712794	0,0113402525185398
		48,6295903379933	0,0192732579220749
		48,6617634047071	0,0129658653364195
		48,6939364714210	0,00733271325523383
		48,7261095381348	0,0166621407654362
		48,7582826048487	0,00488801677890903
		48,7904556715626	0,0164028140477772
		48,8226287382764	0,00582811728215093
		48,8548018049903	0,00867076539476406
		48,8869748717041	0,00631658976266452
		48,9191479384180	0,00560614255220518
		48,9513210051318	0,0138304139677636
		48,9834940718457	0,0127163730324901
		49,0156671385595	0,0205057839042240
		49,0478402052734	0,00695851552874997
		49,0800132719873	0,0140729470726390
		49,1121863387011	0,00451612660087721
		49,1443594054150	0,00947546578396447
		49,1765324721288	0,0125788720203372
		49,2087055388427	0,00455507915429269
		49,2408786055565	0,0139697150301146
		49,2730516722704	0,00983126645993742
		49,3052247389843	0,0162067086669173
		49,3373978056981	0,0118004050622495
		49,3695708724120	0,00272587883504157
		49,4017439391258	0,00806729391813500
		49,4339170058397	0,00246844059060735
		49,4660900725535	0,00692834074466180
		49,4982631392674	0,00770747003401385
		49,5304362059812	0,00853361867091220
		49,5626092726951	0,00923888284446178
		49,5947823394090	0,0105181470030781
		49,6269554061228	0,00500214123073911
		49,6591284728367	0,0204942652863247
		49,6913015395505	0,0165606009865493
		49,7234746062644	0,0141238175852315
		49,7556476729782	0,0114085121905413
		49,7878207396921	0,00334860062130813
		49,8199938064060	0,0110698172068967
		49,8521668731198	0,0119282347787633
		49,8843399398337	0,00119312260893979
		49,9165130065475	0,0231716863059652
		49,9486860732614	0,0229369469601413
		49,9808591399752	0,00628991310256221
		50,0130322066891	0,0134439136222387
		50,0452052734029	0,00538402831888675
		50,0773783401168	0,00660840718864350
		50,1095514068307	0,00446619974148388
		50,1417244735445	0,0117034640774357
		50,1738975402584	0,0216584649256625
		50,2060706069722	0,0194073426582403
		50,2382436736861	0,00859151570224967
		50,2704167403999	0,0118959742357299
		50,3025898071138	0,00357108443689267
		50,3347628738276	0,00946262597748605
		50,3669359405415	0,0170666992593616
		50,3991090072554	0,00978069716073062
		50,4312820739692	0,00195013101974846
		50,4634551406831	0,0164925639235788
		50,4956282073969	0,00437147996321306
		50,5278012741108	0,00516166166359294
		50,5599743408246	0,00324023654459208
		50,5921474075385	0,0217622149074653
		50,6243204742523	0,0166139643121835
		50,6564935409662	0,0173770599943954
		50,6886666076801	0,00278898389166129
		50,7208396743939	0,0209269315858107
		50,7530127411078	0,00530711629061733
		50,7851858078216	0,00736766860011155
		50,8173588745355	0,0166656041324015
		50,8495319412493	0,00628528435472108
		50,8817050079632	0,0139155489453384
		50,9138780746770	0,00466731760520112
		50,9460511413909	0,0179323796073724
		50,9782242081048	0,00786094750639343
		51,0103972748186	0,0202917649222570
		51,0425703415325	0,00457476887780660
		51,0747434082463	0,0208001629231080
		51,1069164749602	0,0210928246903291
		51,1390895416740	0,00811504739928696
		51,1712626083879	0,00196707133735901
		51,2034356751018	0,0222827489172182
		51,2356087418156	0,0103848980387320
		51,2677818085295	0,0157123065574903
		51,2999548752433	0,0114565217631783
		51,3321279419572	0,0173937851996345
		51,3643010086710	0,0150959003433553
		51,3964740753849	0,0132330227924102
		51,4286471420987	0,0166049104302729
		51,4608202088126	0,00522035444980111
		51,4929932755265	0,0190900788160270
		51,5251663422403	0,00598333503003824
		51,5573394089542	0,00630205377340773
		51,5895124756680	0,0273091487333384
		51,6216855423819	0,0193502127834476
		51,6538586090957	0,0187552881243447
		51,6860316758096	0,00293030645285583
		51,7182047425235	0,00274525842368529
		51,7503778092373	0,00920302977659112
		51,7825508759512	0,0160327734527011
		51,8147239426650	0,0125087559383103
		51,8468970093789	0,0173649704811201
		51,8790700760927	0,0230127901851993
		51,9112431428066	0,0125772005434754
		51,9434162095204	0,00143500315450210
		51,9755892762343	0,0175293321149294
		52,0077623429482	0,00850350367591006
		52,0399354096620	0,00406274961718703
		52,0721084763759	0,00968885356326972
		52,1042815430897	0,0186780117145681
		52,1364546098036	0,0217501017371355
		52,1686276765174	0,00567634846776864
		52,2008007432313	0,0209331665143654
		52,2329738099451	0,0148252212749033
		52,2651468766590	0,0131864877212967
		52,2973199433729	0,00353431171227355
		52,3294930100867	0,00117622049843564
		52,3616660768006	0,0217020639029723
		52,3938391435144	0,0114588269052701
		52,4260122102283	0,00686320537139469
		52,4581852769421	0,0144675903873503
		52,4903583436560	0,0146920637491101
		52,5225314103698	0,0202048250091119
		52,5547044770837	0,0204878122945389
		52,5868775437976	0,0280407670277925
		52,6190506105114	0,0105774928043833
		52,6512236772253	0,0144900131084554
		52,6833967439391	0,00853885298231993
		52,7155698106530	0,00599658004071608
		52,7477428773668	0,0191603904707964
		52,7799159440807	0,00432032391929358
		52,8120890107946	0,0149515714474198
		52,8442620775084	0,0114916208157129
		52,8764351442223	0,00597825150251403
		52,9086082109361	0,0151011397737314
		52,9407812776500	0,00523960601195812
		52,9729543443638	0,0121463661483442
		53,0051274110777	0,0106372123311936
		53,0373004777915	0,00812228216175001
		53,0694735445054	0,0131043623431382
		53,1016466112193	0,00932860506815213
		53,1338196779331	0,0160262345308571
		53,1659927446470	0,0138204834276449
		53,1981658113608	0,0131822782252164
		53,2303388780747	0,00463991209226343
		53,2625119447885	0,00612924565556813
		53,2946850115024	0,0105121327019947
		53,3268580782162	0,0110545821107759
		53,3590311449301	0,00276055789935151
		53,3912042116440	0,0135591806295267
		53,4233772783578	0,00910710443317474
		53,4555503450717	0,0147712956354145
		53,4877234117855	0,0104665582689477
		53,5198964784994	0,0156406105846857
		53,5520695452132	0,0135464655953976
		53,5842426119271	0,00926197565065363
		53,6164156786410	0,00876662231077234
		53,6485887453548	0,00840451216154198
		53,6807618120687	0,0164052199305595
		53,7129348787825	0,00601640223625116
		53,7451079454964	0,0161634550604462
		53,7772810122102	0,00717808262267074
		53,8094540789241	0,00546074872133209
		53,8416271456379	0,00507231302928677
		53,8738002123518	0,00518304339218285
		53,9059732790657	0,0146982093615419
		53,9381463457795	0,00635761615868188
		53,9703194124934	0,0211801085504918
		54,0024924792072	0,0163016486734597
		54,0346655459211	0,00645036457717687
		54,0668386126349	0,00565889171498925
		54,0990116793488	0,00868569562724646
		54,1311847460626	0,00480092813589079
		54,1633578127765	0,0190293690018156
		54,1955308794904	0,00428377639474980
		54,2277039462042	0,00524678202204938
		54,2598770129181	0,00556713076565312
		54,2920500796319	0,00205039068500616
		54,3242231463458	0,00554692472128460
		54,3563962130596	0,00546579728422735
		54,3885692797735	0,0174356829285619
		54,4207423464873	0,00623924162909839
		54,4529154132012	0,0138213394590598
		54,4850884799151	0,0184016154265952
		54,5172615466289	0,00283764329250577
		54,5494346133428	0,0146802840780312
		54,5816076800566	0,00410294664202637
		54,6137807467705	0,0123143953641249
		54,6459538134843	0,00474253661209000
		54,6781268801982	0,0123062653077521
		54,7102999469121	0,00589631271842657
		54,7424730136259	0,00835064633396849
		54,7746460803398	0,00373589532316364
		54,8068191470536	0,00117097899762201
		54,8389922137675	0,00286220449040331
		54,8711652804813	0,0128702785076187
		54,9033383471952	0,00301812138142714
		54,9355114139090	0,0115932359874658
		54,9676844806229	0,00717422086598452
		54,9998575473368	0,00410446362061446
		55,0320306140506	0,00545829792896401
		55,0642036807645	0,0110888688986097
		55,0963767474783	0,00349380039554879
		55,1285498141922	0,0136722996222069
		55,1607228809060	0,0131767217011464
		55,1928959476199	0,00549984936973441
		55,2250690143338	0,0122580660608443
		55,2572420810476	0,0169036313011155
		55,2894151477615	0,00721477203351700
		55,3215882144753	0,00117985453445703
		55,3537612811892	0,00940436454436554
		55,3859343479030	0,00983887504449226
		55,4181074146169	0,00476311849286720
		55,4502804813307	0,0104516888053196
		55,4824535480446	0,0129600797283393
		55,5146266147585	0,00112914093133419
		55,5467996814723	0,0240567154063930
		55,5789727481862	0,0132434225568713
		55,6111458149000	0,00909342625345008
		55,6433188816139	0,0120254129982854
		55,6754919483277	0,0172192672845518
		55,7076650150416	0,00672288903871296
		55,7398380817554	0,00780940646167003
		55,7720111484693	0,0112915621074073
		55,8041842151832	0,00908926052386811
		55,8363572818970	0,0118113421612654
		55,8685303486109	0,00779259486617488
		55,9007034153247	0,00759743382413665
		55,9328764820386	0,00644784597179787
		55,9650495487524	0,0105463095677228
		55,9972226154663	0,00556791401395622
		56,0293956821801	0,0141739473239085
		56,0615687488940	0,00838668819546735
		56,0937418156079	0,00771851180379895
		56,1259148823217	0,00818752522714378
		56,1580879490356	0,00588857715981965
		56,1902610157494	0,0122100685263640
		56,2224340824633	0,0108347172841509
		56,2546071491771	0,0151162834948243
		56,2867802158910	0,0127432610241560
		56,3189532826048	0,00607982947222749
		56,3511263493187	0,00720299878792538
		56,3832994160326	0,0108444450763444
		56,4154724827464	0,00269248558903028
		56,4476455494603	0,00568428400504242
		56,4798186161741	0,00536104500837822
		56,5119916828880	0,0135714286041451
		56,5441647496018	0,0206166119378561
		56,5763378163157	0,0176177590353708
		56,6085108830296	0,0229134253738061
		56,6406839497434	0,00739067863388152
		56,6728570164573	0,0228088292833531
		56,7050300831711	0,0111354098378397
		56,7372031498850	0,00666930498667364
		56,7693762165988	0,0103680098213214
		56,8015492833127	0,00945251225333217
		56,8337223500265	0,0207611364014331
		56,8658954167404	0,00818749927682946
		56,8980684834543	0,0131933138970839
		56,9302415501681	0,00551279535762088
		56,9624146168820	0,0123768636577737
		56,9945876835958	0,0108928499091299
		57,0267607503097	0,0135742859595478
		57,0589338170235	0,00859020855645067
		57,0911068837374	0,0180722159951668
		57,1232799504513	0,00562238375823624
		57,1554530171651	0,0105545062387035
		57,1876260838790	0,00879251128047568
		57,2197991505928	0,00557526416694662
		57,2519722173067	0,00410915694129789
		57,2841452840205	0,00599587098268977
		57,3163183507344	0,0160730543415172
		57,3484914174482	0,00601500505841793
		57,3806644841621	0,0120310545758333
		57,4128375508760	0,00482244398189098
		57,4450106175898	0,0150348136538135
		57,4771836843037	0,0143719020926772
		57,5093567510175	0,0112701565173954
		57,5415298177314	0,0128636721122485
		57,5737028844452	0,00367606795930650
		57,6058759511591	0,0116220403984279
		57,6380490178729	0,0233261285912810
		57,6702220845868	0,0115895339496077
		57,7023951513007	0,0112256770013045
		57,7345682180145	0,00589997797474541
		57,7667412847284	0,00898953741143870
		57,7989143514422	0,0135147349212414
		57,8310874181561	0,0126092504901660
		57,8632604848699	0,0151586162240880
		57,8954335515838	0,00247779702940846
		57,9276066182976	0,0120986138237234
		57,9597796850115	0,00994515247505784
		57,9919527517254	0,0149621986573196
		58,0241258184392	0,00235685297051314
		58,0562988851531	0,0106322860328610
		58,0884719518669	0,00692584718531274
		58,1206450185808	0,0158243406040117
		58,1528180852946	0,00783425562014757
		58,1849911520085	0,00328588423577293
		58,2171642187223	0,00901451613656234
		58,2493372854362	0,00823354794435862
		58,2815103521501	0,00561575020375566
		58,3136834188639	0,0106264622835963
		58,3458564855778	0,0133766990224409
		58,3780295522916	0,00392346998508180
		58,4102026190055	0,0178712004491435
		58,4423756857193	0,00893256571216952
		58,4745487524332	0,0194892733942538
		58,5067218191471	0,00522657008503860
		58,5388948858609	0,00947341131856017
		58,5710679525748	0,00704036904313996
		58,6032410192886	0,00249109158349623
		58,6354140860025	0,00896010343455441
		58,6675871527163	0,00423420923513404
		58,6997602194302	0,00738399743450807
		58,7319332861440	0,00408244133105814
		58,7641063528579	0,00941352230743314
		58,7962794195718	0,00564195317624090
		58,8284524862856	0,00506654228444261
		58,8606255529995	0,00338219185782931
		58,8927986197133	0,0201778771065073
		58,9249716864272	0,0155701158805192
		58,9571447531410	0,0185864060890149
		58,9893178198549	0,00491254069545447
		59,0214908865688	0,0100824220984885
		59,0536639532826	0,0247626607307013
		59,0858370199965	0,00644608407596726
		59,1180100867103	0,00721017100625078
		59,1501831534242	0,00483182956722132
		59,1823562201380	0,0112333272661208
		59,2145292868519	0,00980689821163575
		59,2467023535657	0,0158207174776535
		59,2788754202796	0,00583974376877139
		59,3110484869935	0,0167237066730041
		59,3432215537073	0,0112478853909998
		59,3753946204212	0,0120636665354078
		59,4075676871350	0,0144250305592371
		59,4397407538489	0,00868617297517712
		59,4719138205627	0,0155594355244105
		59,5040868872766	0,0178078310820917
		59,5362599539904	0,00157526230825756
		59,5684330207043	0,00969531800684831
		59,6006060874182	0,0133311533629167
		59,6327791541320	0,0165503655122941
		59,6649522208459	0,0213413148826120
		59,6971252875597	0,0202452767282586
		59,7292983542736	0,00351609869762862
		59,7614714209874	0,00373661718458825
		59,7936444877013	0,00678251303357639
		59,8258175544151	0,00859652362784708
		59,8579906211290	0,0121630699969194
		59,8901636878429	0,0171918736891971
		59,9223367545567	0,00714341752595556
		59,9545098212706	0,0128808024624802
		59,9866828879844	0,00798670975938370
		60,0188559546983	0,00179451784949045
		60,0510290214121	0,0165713521490466
		60,0832020881260	0,00719970303037420
		60,1153751548398	0,00708589423953824
		60,1475482215537	0,0149351327753668
		60,1797212882676	0,0100090870696829
		60,2118943549814	0,00791494074405331
		60,2440674216953	0,0111557506778467
		60,2762404884091	0,00591047321028449
		60,3084135551230	0,00352924710739989
		60,3405866218368	0,0137768615659737
		60,3727596885507	0,00296706561073244
		60,4049327552646	0,0115891769411306
		60,4371058219784	0,00315093467890600
		60,4692788886923	0,0115746117666086
		60,5014519554061	0,00480412852793783
		60,5336250221200	0,00637907927343326
		60,5657980888338	0,00679794250475349
		60,5979711555477	0,00867948448775283
		60,6301442222615	0,0116145703795537
		60,6623172889754	0,00733809909676602
		60,6944903556893	0,00957332856478430
		60,7266634224031	0,00648964676992527
		60,7588364891170	0,00762711262135849
		60,7910095558308	0,00935630523176162
		60,8231826225447	0,00848148664730624
		60,8553556892585	0,0140443986568271
		60,8875287559724	0,00489069893434894
		60,9197018226863	0,00397470791374743
		60,9518748894001	0,00765895445733772
		60,9840479561140	0,00423960726948424
		61,0162210228278	0,00176232667700089
		61,0483940895417	0,00661657927638135
		61,0805671562555	0,00670804328658063
		61,1127402229694	0,0125661990394637
		61,1449132896832	0,0195362877435648
		61,1770863563971	0,00758011470808334
		61,2092594231110	0,00228979415623425
		61,2414324898248	0,00950006230088771
		61,2736055565387	0,00566086491235648
		61,3057786232525	0,00847885757081813
		61,3379516899664	0,0135759844625486
		61,3701247566802	0,00891554896964131
		61,4022978233941	0,00525454986917187
		61,4344708901079	0,00579050000297349
		61,4666439568218	0,00533789799014731
		61,4988170235357	0,00735021277342387
		61,5309900902495	0,00620647911132972
		61,5631631569634	0,0117423193200398
		61,5953362236772	0,00747074536079395
		61,6275092903911	0,00622699935660026
		61,6596823571049	0,00345551621709874
		61,6918554238188	0,00836557813680848
		61,7240284905326	0,00434751315736418
		61,7562015572465	0,00559289001194699
		61,7883746239604	0,00524886018435033
		61,8205476906742	0,0118147481161187
		61,8527207573881	0,00357277654854488
		61,8848938241019	0,00771706921463909
		61,9170668908158	0,0165069647255432
		61,9492399575296	0,0107158253313485
		61,9814130242435	0,0124106955219787
		62,0135860909574	0,0105692881580507
		62,0457591576712	0,00380205577054151
		62,0779322243851	0,00232497957850069
		62,1101052910989	0,0102933737791066
		62,1422783578128	0,000714788500766347
		62,1744514245266	0,00654804093163190
		62,2066244912405	0,00910300288422232
		62,2387975579543	0,00758088046352915
		62,2709706246682	0,0118954387982729
		62,3031436913821	0,0140968090000346
		62,3353167580959	0,00358571940225116
		62,3674898248098	0,0144354076793808
		62,3996628915236	0,0149840366943540
		62,4318359582375	0,0105856581390073
		62,4640090249513	0,00200139242436480
		62,4961820916652	0,0159442931391934
		62,5283551583790	0,00243175758030718
		62,5605282250929	0,0114354704033967
		62,5927012918068	0,00635828985403401
		62,6248743585206	0,0102682856035699
		62,6570474252345	0,00962981379617102
		62,6892204919483	0,00497837259984524
		62,7213935586622	0,00491811716254264
		62,7535666253760	0,00237473573839317
		62,7857396920899	0,0130825442109660
		62,8179127588038	0,0137970069813196
		62,8500858255176	0,0157231615837543
		62,8822588922315	0,00695374844946854
		62,9144319589453	0,00642761866209474
		62,9466050256592	0,00868541501459010
		62,9787780923730	0,0107787124367324
		63,0109511590869	0,00178211067548332
		63,0431242258007	0,0173812251346984
		63,0752972925146	0,0128150787820918
		63,1074703592285	0,00919106398507682
		63,1396434259423	0,00657513849056687
		63,1718164926562	0,0119183848782250
		63,2039895593700	0,0153857553989151
		63,2361626260839	0,00740883218668652
		63,2683356927977	0,0138316856301536
		63,3005087595116	0,00656726453915168
		63,3326818262254	0,00747129098255028
		63,3648548929393	0,00899039793147041
		63,3970279596532	0,0131460066952575
		63,4292010263670	0,00767718189160214
		63,4613740930809	0,00311236311368301
		63,4935471597947	0,0182156133982145
		63,5257202265086	0,00599348180706815
		63,5578932932224	0,00978681544303444
		63,5900663599363	0,00372326842944885
		63,6222394266502	0,00738161853010411
		63,6544124933640	0,0103264233612495
		63,6865855600779	0,0168746126886713
		63,7187586267917	0,0117511822430444
		63,7509316935056	0,00586511310192953
		63,7831047602194	0,0198059965501102
		63,8152778269333	0,00721946369695139
		63,8474508936471	0,00307768056957676
		63,8796239603610	0,00471465621861016
		63,9117970270749	0,00612742146129269
		63,9439700937887	0,00419593745770491
		63,9761431605026	0,0157848298254702
		64,0083162272164	0,00406614497298151
		64,0404892939303	0,00253521737604042
		64,0726623606441	0,0150155930312860
		64,1048354273580	0,00227751438242293
		64,1370084940719	0,00871070847903547
		64,1691815607857	0,0173454196020095
		64,2013546274996	0,00613375121167300
		64,2335276942134	0,00340269954829090
		64,2657007609273	0,0113254070677183
[truncated: 827 more rows]

## Sheet: Figure 4d
Figure 4d
		Time, s	Measured reference position, µm	Target reference position, µm	Absolute Error in reference position, µm
		0	136.798	21.8961	114.902
		0.0081	136.678	21.8316	114.846
		0.0161	136.715	22.5617	114.154
		0.0247	136.86	22.82	114.04
		0.0471	136.782	22.4903	114.292
		0.054	136.562	23.0235	113.539
		0.0614	136.671	23.1528	113.518
		0.0853	136.61	23.0627	113.547
		0.0965	136.543	23.8021	112.741
		0.1029	136.804	24.2907	112.513
		0.1098	136.735	24.0812	112.653
		0.1168	136.638	24.1895	112.449
		0.1242	136.757	24.6976	112.06
		0.1485	136.655	24.8042	111.851
		0.1554	136.585	25.1335	111.451
		0.1631	136.68	24.9707	111.709
		0.1712	136.796	25.134	111.662
		0.1793	136.814	25.4359	111.378
		0.1875	136.7	25.0827	111.617
		0.1956	136.679	25.4043	111.274
		0.2039	136.899	25.723	111.176
		0.2265	136.714	25.5803	111.134
		0.2496	136.494	26.1158	110.378
		0.2567	136.594	26.1806	110.414
		0.2809	136.782	25.8046	110.977
		0.3061	136.766	26.2758	110.491
		0.3131	136.854	26.3248	110.529
		0.32	136.772	26.4041	110.367
		0.3264	136.582	26.5931	109.989
		0.334	136.571	26.9405	109.63
		0.3425	136.691	27.0306	109.661
		0.3644	136.649	27.0631	109.586
		0.3881	136.663	26.6671	109.996
		0.3949	136.656	26.799	109.857
		0.4015	136.823	27.0692	109.754
		0.4084	136.629	27.0231	109.606
		0.4157	136.653	27.3342	109.319
		0.4239	136.786	27.4876	109.298
		0.432	136.825	27.4058	109.419
		0.4403	136.792	27.8109	108.981
		0.4635	136.603	27.9177	108.685
		0.4874	136.672	28.4503	108.222
		0.4954	136.695	28.5364	108.158
		0.5024	136.856	28.8677	107.989
		0.5093	136.664	29.1632	107.501
		0.5161	136.649	29.3055	107.343
		0.5229	136.69	29.66	107.03
		0.5327	136.721	29.9866	106.734
		0.5399	136.439	30.0797	106.359
		0.5635	136.581	30.3708	106.21
		0.5705	136.802	30.3773	106.425
		0.5808	136.789	30.3925	106.396
		0.5874	136.797	31.0233	105.773
		0.5951	136.602	31.4534	105.148
		0.6032	136.534	31.9289	104.605
		0.6113	136.671	32.2975	104.373
		0.6196	136.804	32.1208	104.684
		0.6278	136.681	32.1748	104.506
		0.6358	136.58	32.4183	104.161
		0.6471	136.796	32.2212	104.574
		0.6535	136.852	32.5741	104.277
		0.6639	136.8	32.872	103.928
		0.6879	136.632	32.7249	103.907
		0.695	136.851	33.1056	103.745
		0.7018	136.885	33.1577	103.727
		0.713	136.657	33.2277	103.429
		0.7193	136.687	33.5122	103.175
		0.7262	136.63	33.479	103.151
		0.7336	136.663	33.6796	102.983
		0.742	136.732	33.8901	102.841
		0.75	136.597	33.7121	102.885
		0.7581	136.649	33.9136	102.735
		0.7663	136.846	33.983	102.863
		0.7749	136.764	34.1858	102.579
		0.7978	136.887	33.9403	102.947
		0.8046	136.55	34.1951	102.355
		0.8113	136.863	34.7098	102.153
		0.8177	136.928	34.6308	102.298
		0.8244	136.763	34.3072	102.456
		0.8316	136.829	34.9065	101.923
		0.8398	136.767	35.0449	101.722
		0.848	136.74	35.1201	101.62
		0.856	136.609	35.796	100.813
		0.8642	136.5	35.8128	100.688
		0.8729	136.756	35.6776	101.078
		0.8948	136.924	35.8131	101.111
		0.9017	136.868	36.0061	100.862
		0.9125	136.85	35.9787	100.872
		0.9188	136.626	36.6713	99.9543
		0.9258	136.792	37.2054	99.5861
		0.9326	136.822	37.384	99.4377
		0.9395	136.686	37.1519	99.5343
		0.9628	136.905	37.7389	99.1658
		0.9703	137.018	37.7703	99.2482
		0.981	136.843	37.8154	99.0276
		0.9874	136.73	38.3426	98.387
		0.9945	136.854	38.3587	98.4957
		1.0029	136.808	38.4136	98.3946
		1.0108	136.68	39.0112	97.6684
		1.019	136.611	38.9869	97.6245
		1.0272	136.776	39.5124	97.2636
		1.0356	137.037	39.4837	97.5528
		1.0601	137.018	39.8018	97.2165
		1.0841	136.894	40.1964	96.6974
		1.0907	136.673	40.1018	96.5714
		1.098	136.691	40.5855	96.1058
		1.1049	136.583	41.056	95.5275
		1.1116	136.417	40.9817	95.4348
		1.1181	136.45	41.3682	95.0821
		1.1251	136.779	41.3298	95.4487
		1.1332	136.951	40.8804	96.0707
		1.1415	136.937	40.9822	95.9551
		1.1499	136.97	41.0578	95.912
		1.1725	137.046	40.8984	96.1473
		1.18	136.896	41.5419	95.354
		1.1871	136.596	41.5474	95.049
		1.1933	136.601	42.2255	94.3753
		1.2	136.509	42.072	94.4366
		1.2073	136.577	42.0799	94.4968
		1.2148	136.613	42.2076	94.4058
		1.223	136.942	42.1908	94.7515
		1.231	137.046	42.3143	94.7315
		1.2393	136.99	42.0853	94.9049
		1.2492	136.98	42.277	94.703
		1.2563	137.128	42.4083	94.7196
		1.2802	136.842	42.4729	94.3693
		1.3054	136.569	42.7664	93.8024
		1.3129	136.538	43.2092	93.3284
		1.3211	136.478	43.1666	93.3109
		1.329	136.426	43.6373	92.7892
		1.3371	137.077	43.4532	93.6237
		1.3485	137.224	43.2606	93.9638
		1.355	137.021	43.8872	93.1334
		1.3625	136.913	44.1451	92.7683
		1.3703	136.771	44.7321	92.0393
		1.3778	136.419	45.2639	91.1555
		1.386	136.407	45.2576	91.149
		1.3942	136.553	45.2681	91.285
		1.418	136.703	45.3241	91.3791
		1.4249	136.713	45.1159	91.5968
		1.4317	136.786	45.2262	91.5601
		1.4384	137.053	45.5553	91.4979
		1.4451	136.852	46.1951	90.6572
		1.4519	136.858	46.4201	90.4382
		1.4595	136.795	46.9851	89.8098
		1.4679	136.483	47.018	89.4648
		1.4915	136.726	47.3982	89.3283
		1.499	136.75	47.6135	89.1363
		1.5061	136.73	47.655	89.0751
		1.5135	137.047	47.4627	89.5844
		1.5202	137.223	47.6061	89.6167
		1.5273	137.149	47.7804	89.3685
		1.5342	136.842	47.866	88.9759
		1.5413	136.783	48.3174	88.4653
		1.5491	136.76	48.6468	88.1136
		1.5572	136.462	48.7171	87.7449
		1.5657	136.444	49.0105	87.4336
		1.5903	136.428	48.9271	87.5009
		1.5982	137.073	48.9682	88.1049
		1.6061	136.843	48.7764	88.0667
		1.6144	137.178	49.1462	88.032
		1.6224	137.075	49.2026	87.8725
		1.6322	136.772	49.6409	87.1315
		1.6395	136.738	49.6527	87.0856
		1.6469	136.493	49.9272	86.5662
		1.6552	136.491	49.8189	86.6717
		1.6632	136.723	50.0645	86.6583
		1.6717	136.953	50.1215	86.8312
		1.6797	136.799	49.8591	86.9395
		1.7064	137.022	50.2305	86.7915
		1.7141	137.145	50.0808	87.0646
		1.7207	137.097	50.2063	86.8903
		1.7287	137.01	50.7902	86.2201
		1.7368	136.639	50.7108	85.9283
		1.7497	136.658	51.0605	85.5978
		1.7772	136.528	51.4131	85.1144
		1.7842	136.937	51.408	85.5288
		1.7959	136.954	51.6193	85.3347
		1.8032	136.948	51.9493	84.999
		1.8113	136.793	51.9558	84.8368
		1.8184	136.949	52.3931	84.5563
		1.8265	137.018	52.5499	84.4678
		1.8344	136.709	52.3	84.4089
		1.8426	136.72	53.0337	83.6866
		1.8509	136.883	53.1058	83.7768
		1.8592	136.76	53.0114	83.7487
		1.8673	136.62	53.8035	82.8167
		1.8798	136.576	53.8418	82.7337
		1.8869	136.83	54.0076	82.8226
		1.8939	136.92	54.21	82.7096
		1.9002	137.102	54.5566	82.5457
		1.908	136.716	54.496	82.2196
		1.9162	136.597	55.3587	81.2379
		1.9244	136.686	55.1103	81.5756
		1.9326	136.7	55.452	81.2478
		1.9555	136.674	55.9233	80.7502
		1.9622	136.589	55.5277	81.0609
		1.9692	136.95	55.7925	81.1576
		1.9764	137.23	55.8548	81.3751
		1.9834	137.038	55.6802	81.3581
		2.0078	136.954	56.2333	80.7211
		2.0153	137.08	56.2178	80.862
		2.0221	137.034	56.213	80.8207
		2.0305	136.808	56.626	80.1818
		2.0384	136.671	56.7276	79.9433
		2.0496	136.541	56.6874	79.854
		2.0746	136.635	57.1331	79.502
		2.0819	136.759	56.9303	79.8283
		2.0945	136.523	56.8583	79.6646
		2.1013	137.068	56.8527	80.2154
		2.1081	137.034	56.7494	80.2844
		2.1148	137.103	57.2658	79.8371
		2.1217	136.939	57.575	79.3639
		2.1281	136.594	57.4742	79.1201
		2.1363	136.527	57.9605	78.5669
		2.1447	136.654	58.3109	78.3429
		2.1527	136.721	58.2626	78.4583
		2.1608	136.715	58.3147	78.3999
		2.1688	136.955	58.2444	78.711
		2.1772	137.087	57.9025	79.1846
		2.1851	136.757	58.5365	78.2208
		2.1933	136.784	59.1333	77.6509
		2.2015	136.512	59.2938	77.218
		2.2139	136.468	59.83	76.6379
		2.241	136.689	59.6501	77.0391
		2.2651	136.806	60.1039	76.7024
		2.2722	136.98	59.9539	77.0264
		2.2792	137.21	60.0568	77.1528
		2.2859	137.319	60.3343	76.9844
		2.2928	137.125	60.4954	76.6292
		2.2996	136.86	60.669	76.1907
		2.3073	136.916	61.1353	75.7806
		2.316	136.789	61.237	75.5525
		2.3398	136.442	61.9971	74.4445
		2.3644	136.869	62.2428	74.6265
		2.3713	137.005	62.0213	74.9834
		2.3783	137.226	62.2508	74.9748
		2.3853	137.318	62.211	75.1065
		2.3922	137.189	62.6571	74.5316
		2.3992	136.81	63.0093	73.8003
		2.4059	136.66	63.4042	73.2556
		2.4135	136.773	63.7396	73.0335
		2.4215	136.681	63.8713	72.8092
		2.4298	136.63	63.6765	72.9535
		2.4378	136.75	63.6462	73.1037
		2.446	137.072	63.6211	73.4505
		2.4541	137.14	63.3622	73.7775
		2.4622	136.997	63.9171	73.0797
		2.4705	137.016	63.9597	73.0561
		2.4819	137.03	64.5557	72.4745
		2.4884	136.635	64.5179	72.1171
		2.4953	136.784	64.7533	72.031
		2.5036	136.717	64.9417	71.775
		2.5261	136.77	64.9264	71.8438
		2.5329	137.113	64.6854	72.4272
		2.5566	137.249	64.8321	72.4166
		2.5639	137.098	64.9447	72.1536
		2.5703	136.98	64.8801	72.0999
		2.5769	136.913	65.2003	71.7132
		2.5846	136.934	65.4183	71.5154
		2.5929	136.612	65.4823	71.1294
		2.6009	136.355	66.0986	70.2566
		2.613	136.939	65.9569	70.9819
		2.6388	136.933	65.6765	71.2568
		2.6466	137.193	65.6918	71.5013
		2.6534	137.009	66.416	70.593
		2.66	136.912	66.8418	70.0699
		2.6668	136.853	67.1098	69.7433
		2.6743	136.762	67.4372	69.3252
		2.6825	136.699	67.522	69.1766
		2.691	136.666	67.3326	69.3334
		2.6989	136.776	67.7406	69.0355
		2.7072	137.029	67.9029	69.1261
		2.7151	136.833	67.7664	69.0667
		2.7234	137.189	68.275	68.9135
		2.7315	137.138	68.1952	68.9428
		2.7397	136.882	68.8614	68.0204
		2.7478	136.821	69.138	67.6828
		2.7561	136.955	69.7663	67.1891
		2.7657	136.739	69.6291	67.11
		2.7734	136.959	70.2042	66.7547
		2.7806	137.06	69.9943	67.0661
		2.8064	137	70.0729	66.9274
		2.8135	137.037	70.4073	66.6295
		2.8214	137.091	70.2112	66.8799
		2.8296	136.991	70.6207	66.3704
		2.8374	136.926	71.1719	65.7544
		2.8456	136.608	70.8955	65.7122
		2.8539	136.672	71.3996	65.2723
		2.8618	136.886	71.4476	65.438
		2.87	136.729	71.11	65.6188
		2.8781	136.873	71.5468	65.3263
		2.8862	136.988	71.9872	65.0011
		2.8988	137.005	71.9341	65.0704
		2.9056	137.027	72.0512	64.9763
		2.9124	137.069	72.5593	64.5099
		2.9384	137.106	72.269	64.8371
		2.9455	136.896	72.053	64.8426
		2.9521	136.809	72.406	64.4032
		2.9625	136.825	72.9206	63.9043
		2.9689	136.807	72.5292	64.2776
		2.9759	137.069	72.7244	64.3441
		2.9842	137.102	73.0611	64.0409
		3.01	136.961	72.6646	64.2964
		3.0166	137.088	72.9773	64.1108
		3.0292	137.157	73.1699	63.9868
		3.0359	137.048	73.0653	63.9823
		3.043	136.897	73.582	63.315
		3.0501	136.816	73.5312	63.2846
		3.0578	136.941	73.9068	63.0339
		3.0661	136.924	73.9654	62.9589
		3.0908	136.828	73.6399	63.1881
		3.0986	136.9	74.267	62.6333
		3.1069	136.906	74.8225	62.0834
		3.1299	137.045	74.4941	62.5508
		3.1364	137.133	74.723	62.4098
		3.1437	137.065	75.0564	62.0081
		3.1504	137.04	75.3663	61.6736
		3.1588	136.991	75.7369	61.2543
		3.1658	137.075	75.7036	61.3715
		3.1727	136.842	76.2512	60.5913
		3.1802	136.915	76.6263	60.2889
		3.1884	137.014	76.8515	60.1626
		3.2192	136.877	76.8422	60.0344
		3.2268	136.993	77.305	59.6875
		3.2337	136.949	77.5414	59.4079
		3.2413	136.642	77.6669	58.9755
		3.2479	136.755	78.1424	58.6124
		3.2545	136.951	77.9643	58.9868
		3.2614	136.99	78.1634	58.8271
		3.2699	136.962	78.4443	58.5175
		3.2779	136.963	78.3614	58.6015
		3.286	137.214	78.5266	58.6876
		3.2987	137.195	78.7811	58.4144
		3.3051	137.075	79.2012	57.8736
		3.3134	137.021	79.2564	57.7643
		3.3201	136.825	79.4851	57.34
		3.3269	136.761	79.6432	57.1175
		3.3349	136.823	79.6444	57.1791
		3.3431	137.052	79.9678	57.0838
		3.3511	137.162	79.8623	57.3002
		3.359	137.138	79.9239	57.214
		3.3672	136.937	80.0213	56.9159
		3.3754	136.941	80.4201	56.5213
		3.3839	136.831	80.7631	56.0675
		3.3962	136.622	80.9253	55.6964
		3.4029	136.693	81.1908	55.5026
		3.4099	136.964	80.9718	55.9918
		3.4165	137.051	80.6633	56.3879
		3.4247	136.951	80.7769	56.1742
		3.433	137.15	81.2054	55.9445
		3.4572	136.886	81.2551	55.6311
		3.4653	136.968	81.9186	55.049
		3.4739	136.827	81.7605	55.0666
		3.4964	136.702	82.1619	54.5403
		3.5031	136.749	82.2416	54.5072
		3.5121	136.811	82.1998	54.6115
		3.5316	136.964	82.5734	54.3909
		3.5562	136.901	82.6507	54.2503
		3.5634	136.971	82.4958	54.4751
		3.5715	137.112	82.8551	54.2572
		3.5798	137.186	83.0306	54.1551
		3.5877	136.921	83.0256	53.8954
		3.5992	136.911	83.5442	53.3673
		3.6065	136.743	83.9504	52.7929
		3.6302	136.771	84.4806	52.2904
		3.6368	137.107	84.759	52.3479
		3.6449	137.136	84.4394	52.6961
		3.6529	136.952	85.304	51.6477
		3.6613	137.002	85.1684	51.8337
		3.6838	136.923	85.6532	51.2697
		3.6906	136.797	86.1814	50.6159
		3.6975	136.805	85.9689	50.8362
		3.7048	136.939	86.2185	50.7208
		3.7119	137.033	86.3208	50.7126
		3.7192	136.762	86.031	50.7309
		3.745	136.856	86.511	50.3453
		3.7521	136.995	86.953	50.0418
		3.7597	137.064	86.8485	50.2152
		3.7671	137.242	87.4164	49.8254
		3.7751	136.983	87.2402	49.7433
		3.7832	136.842	87.4223	49.42
		3.7915	137.014	87.9819	49.0321
		3.7997	137.027	87.6125	49.4147
		3.8079	136.81	87.8644	48.9456
		3.8161	136.901	88.0738	48.827
		3.824	137.091	87.6866	49.4042
		3.8321	137.105	87.7825	49.3225
		3.8406	137.172	88.0399	49.1317
		3.8486	136.985	87.7315	49.2539
		3.8568	137.005	88.2051	48.8002
		3.8659	137.112	88.5314	48.5803
		3.8741	136.864	88.1794	48.6845
		3.8815	136.876	88.5418	48.3344
		3.8895	137.006	88.562	48.4436
		3.8974	137.047	88.2975	48.7494
		3.9058	137.105	88.7312	48.3736
		3.9137	136.969	88.7485	48.2203
		3.9221	137.054	88.7258	48.3281
		3.9303	136.998	89.3856	47.6126
		3.9383	137.015	89.4678	47.5468
		3.9488	136.828	89.9732	46.8546
		3.9556	136.896	90.3203	46.5754
		3.9803	137.01	90.7958	46.2142
		3.9874	136.864	90.4894	46.3749
		3.9956	136.943	90.8883	46.055
		4.0039	137.179	91.0857	46.0929
		4.0117	137.264	90.8837	46.3804
		4.02	137.047	91.6	45.447
		4.0279	137.095	91.6652	45.4295
		4.0364	137.082	92.1225	44.9592
		4.0447	136.874	92.3708	44.5034
		4.0673	136.792	92.3449	44.4474
		4.0749	136.972	92.7942	44.1776
		4.1001	137.145	92.7192	44.4257
		4.1071	136.943	92.7782	44.165
		4.1142	137.09	93.2419	43.8481
		4.1208	137.134	93.6796	43.4547
		4.1274	137.132	94.0937	43.0382
		4.1354	137.049	94.0536	42.9956
		4.1421	136.752	94.4659	42.2865
		4.1503	136.77	94.6545	42.1156
		4.1588	136.916	94.8304	42.0852
		4.1665	136.975	95.0735	41.9015
		4.1748	136.958	95.1317	41.8265
		4.1829	137.169	94.9176	42.2513
		4.1962	137.302	94.8926	42.4099
		4.2037	137.208	94.9815	42.2269
		4.2278	137.003	94.9958	42.0068
		4.2342	136.96	95.4106	41.5497
		4.2455	136.911	95.574	41.3373
		4.2523	136.849	95.6875	41.1613
		4.2588	136.775	95.8813	40.8936
		4.2654	136.716	95.7925	40.9232
		4.2725	137.067	95.7949	41.2721
		4.2805	137.229	95.879	41.3499
		4.2889	137.155	95.7263	41.4288
		4.2972	137.18	96.0212	41.1592
		4.3285	137.32	95.961	41.3593
		4.3354	137.011	96.3685	40.6429
		4.3473	136.838	96.4528	40.3849
		4.3541	136.866	96.4914	40.3745
		4.3621	136.815	96.9349	39.8802
		4.3705	136.729	96.9536	39.7752
		4.3789	136.577	97.0561	39.5212
		4.4036	136.886	97.4701	39.4158
		4.4113	137.124	97.0907	40.0329
		4.4193	137.309	96.96	40.3491
		4.4277	137.567	97.4142	40.1532
		4.4362	137.171	97.8	39.3714
		4.4607	136.749	98.0819	38.6669
		4.4683	136.683	98.8403	37.8432
		4.4809	136.752	98.9616	37.7909
		4.4881	136.666	99.1836	37.4822
		4.4942	136.818	99.2436	37.5742
		4.5009	137.19	98.8798	38.3105
		4.509	137.36	99.081	38.2787
		4.5172	137.209	99.4323	37.7766
		4.5257	137.246	100.143	37.1026
		4.5498	136.971	100.141	36.8297
		4.557	136.561	100.658	35.9033
		4.563	136.672	100.816	35.8559
		4.5703	136.795	101.167	35.6272
		4.5766	136.88	101.332	35.5483
		4.583	137.064	100.812	36.2521
		4.6097	137.513	101.128	36.3848
		4.6161	137.637	101.182	36.4544
		4.629	137.435	101.041	36.3942
		4.6354	137.252	101.651	35.6015
		4.6421	137.214	101.891	35.3231
		4.6486	136.982	101.891	35.0907
		4.6561	136.656	102.617	34.0384
		4.6641	136.527	102.79	33.7375
		4.6867	136.58	102.684	33.8956
		4.694	136.948	102.934	34.0141
		4.7004	137.677	102.453	35.2246
		4.7124	137.755	102.147	35.608
		4.7189	137.421	102.545	34.8759
		4.7254	137.058	103.171	33.8865
		4.732	136.808	103.274	33.5343
		4.739	136.712	103.91	32.8017
		4.7456	136.545	104.219	32.3269
		4.7537	136.413	103.773	32.6401
		4.7618	136.652	103.848	32.8036
		4.7701	137.132	103.656	33.4758
		4.7921	137.273	103.047	34.2261
		4.7994	137.569	103.248	34.3217
		4.8122	137.198	103.991	33.2069
		4.819	136.922	104.12	32.8021
		4.827	136.867	104.977	31.8896
		4.8352	136.798	104.824	31.9732
		4.8434	136.55	104.883	31.6671
		4.8519	136.749	105.235	31.514
		4.8741	137.238	105.066	32.1718
		4.8811	137.211	104.925	32.2864
		4.8882	137.3	105.602	31.6988
		4.8948	136.887	105.499	31.3882
		4.9015	136.735	105.956	30.7785
		4.9095	136.875	106.253	30.6216
		4.9343	136.893	105.992	30.9012
		4.9413	136.849	106.469	30.3796
		4.9495	136.995	106.378	30.617
		4.9575	137.266	106.769	30.4967
		4.966	137.168	106.752	30.4161
		4.9873	137.171	107.267	29.9041
		4.9954	137.241	107.282	29.959
		5.0161	136.796	107.887	28.9089
		5.0233	136.884	107.776	29.1083
		5.031	137.016	107.749	29.2665
		5.0392	137.001	108.262	28.7393
		5.0614	136.922	108.158	28.7642
		5.0683	137.052	108.453	28.5992
		5.0785	137.463	108.634	28.8283
		5.0848	137.278	108.369	28.9089
		5.0915	137.211	108.548	28.6624
		5.1156	137.237	108.612	28.6254
		5.1225	137.269	108.45	28.8193
		5.1292	137.065	108.722	28.3429
		5.1368	136.782	108.806	27.9758
		5.1451	136.705	108.978	27.727
		5.1533	136.766	109.347	27.4188
		5.1614	136.85	109.473	27.377
		5.1698	136.877	109.314	27.5631
		5.1777	137.042	109.386	27.6555
		5.186	137.346	109.36	27.9854
		5.1981	137.214	109.293	27.9215
		5.2047	137.181	109.699	27.4825
		5.211	136.841	109.797	27.0446
		5.2182	136.799	110.056	26.743
		5.2265	136.908	110.104	26.8041
		5.2347	137.068	109.992	27.0765
		5.2429	137.239	109.864	27.3745
		5.2514	137.273	110.187	27.0868
		5.274	136.893	110.534	26.3586
		5.2809	136.887	110.807	26.0805
		5.2882	136.934	110.911	26.0235
		5.3153	136.912	110.84	26.0722
		5.3223	136.911	111.039	25.8714
		5.329	137.087	110.886	26.2018
		5.3358	137.321	111.085	26.2357
		5.3427	137.271	111.864	25.4074
		5.3515	137.198	112.175	25.0225
		5.3784	137.124	112.295	24.8295
		5.3849	136.859	112.714	24.1455
		5.3922	136.775	112.718	24.0568
		5.3997	136.847	112.861	23.9858
		5.4267	136.852	113.32	23.5325
		5.4353	136.839	113.28	23.5584
		5.4464	136.852	113.49	23.362
		5.4531	137.549	113.341	24.2076
		5.4597	137.338	113.905	23.433
		5.4666	136.568	114.854	21.7139
		5.4737	136.757	115.385	21.3724
		5.4975	136.845	115.442	21.4039
		5.5047	136.859	115.151	21.7081
		5.5278	137.041	115.423	21.6187
		5.5347	137.363	115.195	22.1674
		5.5468	137.53	115.091	22.439
		5.5537	137.477	115.613	21.8635
		5.5609	137.335	115.585	21.75
		5.569	137.118	115.818	21.2998
		5.5772	137.139	116.359	20.7799
		5.5855	136.922	116.286	20.6361
		5.5936	136.595	116.419	20.1768
		5.6019	136.754	116.91	19.8442
		5.61	136.92	116.556	20.364
		5.6182	136.928	116.758	20.1698
		5.6301	137.038	116.891	20.1469
		5.6368	137.115	116.699	20.4158
		5.6437	137.404	117.015	20.3883
		5.651	137.521	117.012	20.5083
		5.6748	137.206	116.665	20.5412
		5.6818	137.091	117.179	19.9119
		5.706	136.968	116.949	20.0188
		5.7134	136.708	117.615	19.0928
		5.7209	136.773	117.699	19.0744
		5.7276	136.995	117.377	19.6182
		5.7347	137.176	117.562	19.6133
		5.7415	137.425	118.231	19.194
		5.7568	137.305	118.056	19.2494
		5.765	136.991	118.312	18.6789
		5.7731	136.845	118.963	17.8819
		5.7813	136.859	118.682	18.1766
		5.8065	136.881	118.976	17.9048
		5.8137	136.893	119.184	17.708
		5.8217	136.903	118.917	17.9859
		5.8299	137.203	118.994	18.2094
		5.8381	137.464	119.01	18.4545
		5.8485	137.425	119.596	17.8292
		5.8556	137.153	120.398	16.7549
		5.8754	136.631	120.876	15.7551
		5.8823	136.681	121.63	15.051
		5.897	136.722	121.573	15.1493
		5.9033	136.706	121.636	15.0695
		5.9118	137.058	121.979	15.0787
		5.9199	137.509	121.582	15.9272
		5.9279	137.497	121.712	15.7847
		5.9361	137.373	122.183	15.1899
		5.9442	137.17	122.859	14.3115
		5.9528	136.782	122.913	13.8688
		5.9771	136.484	123.368	13.1158
		5.9849	136.728	123.729	12.9989
		5.9972	136.821	123.465	13.3558
		6.0035	136.876	123.726	13.1504
		6.0102	137.093	123.701	13.3917
		6.0177	137.53	123.309	14.2209
		6.0257	137.717	123.57	14.1473
		6.0337	137.643	123.52	14.123
		6.042	137.409	123.533	13.8754
		6.05	136.699	124.558	12.1409
		6.0584	136.652	125.058	11.5945
		6.0665	136.816	124.95	11.8658
		6.0789	137.119	124.88	12.2389
		6.0862	137.292	124.399	12.8935
		6.093	137.652	124.255	13.3969
		6.0998	137.736	124.301	13.4347
		6.1246	137.368	124.856	12.5122
		6.1317	137.16	125.346	11.8147
		6.1556	136.886	125.701	11.1852
		6.1625	136.693	126.222	10.4709
		6.1695	136.5	126.246	10.2539
		6.1764	136.78	125.979	10.8006
		6.1837	137.149	125.884	11.265
		6.1905	137.292	125.656	11.6362
		6.1975	137.6	125.581	12.0188
		6.2052	137.729	125.717	12.0129
		6.2133	137.514	126.01	11.5035
		6.2215	137.199	126.44	10.759
		6.2316	136.912	126.687	10.2255
		6.2383	136.871	127.16	9.71112
		6.2462	136.772	127.514	9.25777
		6.2705	137.252	127.597	9.6552
		6.2786	137.489	127.474	10.0155
		6.2872	137.621	127.633	9.98751
		6.3119	137.462	128.451	9.01159
		6.3197	137.1	128.662	8.43814
		6.3276	136.709	129.224	7.48499
		6.3357	136.725	129.751	6.97366
		6.344	136.757	129.59	7.16662
		6.3662	136.839	129.699	7.13981
		6.3734	137.033	129.797	7.2351
		6.3802	137.624	130.013	7.61159
		6.3874	137.457	129.939	7.51778
		6.394	137.364	130.531	6.83278
		6.4009	137.35	130.937	6.41397
		6.4091	137.041	130.928	6.11257
		6.4172	136.795	131.497	5.29804
		6.4251	136.753	131.456	5.29768
		6.4335	136.796	131.445	5.35064
		6.4416	136.973	131.846	5.12662
		6.4499	137.05	131.593	5.45699
		6.4631	137.269	131.526	5.74306
		6.4699	137.711	131.787	5.92358
		6.4767	137.589	131.678	5.91151
		6.4834	137.219	132.275	4.94347
		6.4904	136.928	132.783	4.14499
		6.5164	136.789	133.092	3.69655
		6.5233	136.573	132.953	3.61949
		6.5315	136.763	133.255	3.50792
		6.5548	137.086	133.004	4.08165
		6.5619	137.115	132.541	4.5741
		6.5687	137.671	132.69	4.98022
		6.5759	137.62	132.58	5.04027
		6.5826	137.523	133.244	4.27861
		6.5888	137.344	132.981	4.36306
		6.5963	136.858	133.623	3.23517
		6.6047	136.688	133.697	2.99109
		6.6127	137.17	134.257	2.91247
		6.6211	137.443	134.467	2.9759
		6.6289	137.705	134.016	3.68928
		6.6372	137.906	134.126	3.77981
		6.6458	137.38	134.264	3.1151
		6.6699	137.04	134.941	2.09934
		6.6766	136.891	135.498	1.39338
		6.6832	136.592	135.569	1.02297
		6.6896	137.042	135.901	1.14061
		6.6958	137.424	136.188	1.23673
		6.7027	137.566	136.046	1.52055
		6.7107	137.716	136.546	1.17034
		6.7189	137.183	136.843	0.3399
		6.7269	137.015	137.679	0.66386
		6.7349	136.629	137.997	1.36741
		6.7465	136.727	138.418	1.69071
		6.7534	136.849	137.982	1.13294
		6.78	137.19	138.203	1.01303
		6.7868	137.528	138.42	0.89189
		6.7934	137.613	137.901	0.28788
		6.8004	137.639	138.207	0.56861
		6.8085	137.736	138.514	0.77812
		6.8165	137.569	138.551	0.98186
		6.8248	137.124	139.244	2.12083
		6.8328	136.815	139.642	2.82755
		6.8409	136.712	139.612	2.90009
		6.849	136.722	140.249	3.52698
		6.8574	136.913	140.226	3.31294
		6.8654	137.796	139.541	1.74481
		6.8738	137.762	139.448	1.68638
		6.8818	137.562	140.007	2.44416
		6.8903	137.402	140.114	2.71168
		6.8986	137.287	140.452	3.16479
		6.9226	137.001	140.945	3.944
		6.9298	136.693	140.903	4.21072
		6.9533	136.694	141.196	4.5017
		6.9602	136.937	141.378	4.44131
		6.9674	137.141	141.008	3.86741
		6.9742	137.279	141.043	3.76424
		6.9811	137.585	140.926	3.34053
		6.988	137.88	140.648	2.7688
		6.9961	137.789	140.996	3.20689
		7.0044	137.546	141.09	3.5436
		7.0123	137.254	141.22	3.96607
		7.0204	137.088	141.868	4.77972
		7.0316	136.46	142.439	5.97854
		7.0381	136.568	142.7	6.13194
		7.0451	136.878	142.428	5.55031
		7.0529	137.271	142.097	4.82658
		7.0611	137.519	142.027	4.50792
		7.0694	137.929	141.916	3.98661
		7.0778	137.789	142.404	4.61472
		7.0997	137.389	142.709	5.31917
		7.1067	137.052	143.433	6.38104
		7.1304	136.941	143.91	6.969
		7.1374	136.816	144.115	7.29853
		7.1442	136.802	144.358	7.55592
		7.1508	137.536	144.091	6.55529
		7.1594	137.654	144.541	6.88689
		7.1673	137.543	144.789	7.24678
		7.1754	137.41	145.232	7.82214
		7.1836	137.079	145.656	8.57663
		7.1916	136.848	145.93	9.08205
		7.2002	136.834	146.5	9.66676
		7.2222	136.966	146.481	9.51515
		7.2461	136.909	146.407	9.4981
		7.253	137.151	146.593	9.44283
		7.2598	137.567	146.443	8.87579
		7.2663	137.547	146.577	9.02985
		7.2734	137.414	146.854	9.44018
		7.2814	137.334	147.562	10.2277
		7.2894	136.956	147.486	10.5299
		7.2981	136.782	147.715	10.9324
		7.3203	136.935	148.138	11.202
		7.3272	137.087	147.696	10.6094
		7.3335	137.242	148.149	10.9061
		7.3454	137.482	147.786	10.304
		7.3516	137.692	147.977	10.285
		7.3586	137.601	148.313	10.7117
		7.3652	137.299	148.352	11.0526
		7.3719	137.323	148.761	11.4371
		7.3794	137.257	148.944	11.6876
		7.3875	136.96	149.14	12.1801
		7.3955	137.025	149.001	11.9761
		7.4036	137.323	149.195	11.8718
		7.4121	137.362	149.013	11.651
		7.4346	137.737	149	11.263
		7.4416	137.372	149.268	11.8957
		7.4481	137.245	149.977	12.7325
		7.4547	137.248	149.805	12.5576
		7.4613	137.003	150.317	13.3141
		7.4689	136.838	150.636	13.7973
		7.477	136.829	150.261	13.4319
		7.4851	137.169	150.494	13.3256
		7.4933	137.44	150.792	13.3518
		7.5016	137.625	151.036	13.4111
		7.5131	137.518	150.747	13.229
		7.5196	137.434	151.223	13.7889
		7.5264	137.208	151.43	14.2217
		7.5342	137.164	151.461	14.2967
		7.5427	137.234	152.175	14.9413
		7.5652	136.917	152.292	15.3752
		7.5723	136.817	152.42	15.6029
		7.5962	137.147	153.074	15.9265
		7.6027	137.426	152.902	15.4763
		7.6096	137.668	153.114	15.4458
		7.6163	137.834	152.76	14.9263
		7.6241	137.678	152.995	15.3167
		7.6321	137.406	153.601	16.1953
		7.6405	137.058	153.648	16.5898
		7.6485	136.889	154.225	17.3356
		7.6564	136.963	154.75	17.7872
		7.6649	136.9	154.381	17.4805
		7.6879	136.864	154.812	17.9484
		7.6946	137.184	154.883	17.6985
		7.7015	137.627	154.848	17.2212
		7.7082	137.601	154.742	17.1407
		7.7148	137.62	155.378	17.7578
		7.7219	137.373	155.557	18.1835
		7.7299	136.981	155.633	18.6524
		7.7382	136.903	156.175	19.2724
		7.7461	137.02	156.099	19.079
		7.7545	136.92	155.98	19.0597
		7.7656	137.078	156.188	19.1099
		7.7929	137.279	155.94	18.6611
		7.7997	137.529	155.892	18.3631
		7.8125	137.71	156.062	18.3517
		7.8199	137.644	155.738	18.0936
		7.8278	137.57	155.972	18.4026
		7.836	137.632	156.216	18.5846
		7.844	137.421	156.253	18.8321
		7.8524	136.724	157.078	20.354
		7.875	137.109	157.354	20.2457
		7.8827	137.278	156.97	19.6924
		7.8895	137.766	156.89	19.1246
		7.8969	137.787	156.49	18.7032
		7.9035	137.561	157.294	19.7327
		7.9102	137.399	157.425	20.0254
		7.9175	137.134	157.887	20.7528
		7.9256	136.853	158.491	21.6378
		7.9338	136.638	158.434	21.7966
		7.9424	136.874	158.565	21.6906
		7.9661	137.519	158.393	20.8739
		7.9733	137.745	158.527	20.782
		7.9977	137.922	158.562	20.6401
		8.0048	137.525	159.185	21.6594
		8.0123	137.265	159.489	22.2238
		8.0189	137.099	159.997	22.8979
		8.0263	136.848	160.262	23.4145
		8.0331	136.676	160.39	23.7133
		8.0401	136.903	160.632	23.7292
		8.0478	137.131	160.537	23.4061
		8.0565	137.378	160.591	23.2126
		8.0645	137.541	160.574	23.0331
		8.0879	137.722	160.282	22.5603
		8.1117	137.935	160.683	22.7478
		8.1304	137.79	160.846	23.0563
		8.1378	137.486	160.95	23.4643
		8.1458	137.21	161.554	24.3434
		8.1541	137.003	161.897	24.8947
		8.1621	136.784	162.295	25.5112
		8.1703	136.607	162.766	26.1592
		8.1784	136.799	162.702	25.903
		8.1865	137.126	162.625	25.4991
		8.198	137.553	162.607	25.0533
		8.2045	137.752	162.17	24.4188
		8.2116	137.942	161.782	23.8394
		8.2347	137.393	162.65	25.2568
		8.2453	136.942	163.291	26.3496
		8.252	136.696	163.335	26.6391
		8.277	136.668	163.838	27.1703
		8.2842	136.633	163.808	27.1743
		8.297	136.715	163.564	26.8498
		8.3037	137.978	162.772	24.7942
		8.31	138.015	162.909	24.8949
		8.3173	138	163.035	25.0352
		8.3252	137.61	163.331	25.7213
		8.3334	137.196	164.132	26.9369
		8.3415	136.726	164.731	28.005
		8.3496	136.85	164.237	27.3874
		8.3579	137.477	164.213	26.7357
		8.3661	137.879	163.589	25.7098
		8.3789	138.16	163.97	25.8092
		8.3855	137.679	164.129	26.4501
		8.3922	137.508	164.742	27.2336
		8.3991	137.198	165.178	27.9805
		8.4067	136.734	165.214	28.4799
		8.4147	136.58	165.776	29.1962
		8.4231	136.801	165.743	28.9419
		8.4313	137.13	165.969	28.8394
		8.456	137.514	165.723	28.2082
		8.464	137.823	165.427	27.6032
		8.472	138.212	165.988	27.7757
		8.4801	138.051	165.746	27.6946
		8.4883	137.61	165.98	28.3692
		8.4985	137.522	166.647	29.1249
		8.5051	137.201	166.678	29.4774
		8.5125	136.787	167.375	30.5882
		8.5209	136.618	167.973	31.3556
		8.5287	136.67	167.9	31.2296
		8.5372	136.95	168.031	31.0813
		8.5451	137.285	168.093	30.8078
		8.5533	137.423	167.615	30.1922
		8.5619	138.183	167.925	29.7419
		8.585	137.872	167.73	29.8579
		8.5921	137.463	168.465	31.0021
		8.5987	137.369	168.847	31.4784
		8.6057	137.058	168.858	31.8005
		8.6127	136.761	169.754	32.993
		8.6198	136.673	169.389	32.7158
		8.627	137.164	169.663	32.4987
		8.6354	137.485	169.212	31.7263
		8.6569	137.641	168.961	31.3209
		8.6634	137.924	169.073	31.1491
		8.6699	138.223	168.884	30.6612
		8.6765	137.881	169.188	31.3068
		8.684	137.512	169.755	32.2431
		8.6922	137.119	169.904	32.7858
		8.7001	136.818	170.309	33.491
		8.7083	136.703	170.88	34.1765
		8.7165	136.49	170.592	34.1022
		8.7252	136.782	170.558	33.7763
		8.7486	137.828	170.201	32.3724
		8.7562	138.064	169.964	31.8996
		8.7632	137.889	170.509	32.6205
		8.7699	137.089	170.645	33.5562
		8.7771	136.751	171.189	34.4389
		8.7836	136.751	171.211	34.461
		8.7908	136.731	171.132	34.401
		8.7983	136.876	171.398	34.5217
		8.8064	137.243	171.077	33.8339
		8.8144	137.65	170.949	33.2989
		8.8226	138.004	171.097	33.0934
		8.8306	137.814	170.94	33.1256
		8.8389	137.872	171.179	33.3073
		8.8469	136.988	172.445	35.4574
		8.855	136.941	172.729	35.788
		8.8655	137.069	172.969	35.8995
		8.8726	137.183	172.82	35.637
		8.8796	137.759	172.836	35.077
		8.8878	137.931	172.884	34.9529
		8.8961	137.621	173.044	35.4231
		8.9197	137.437	173.58	36.1427
		8.9267	137.346	173.762	36.4156
		8.9338	137.055	174.225	37.1694
		8.9407	136.777	174.775	37.9988
		8.9474	136.647	174.591	37.944
		8.9543	136.978	174.776	37.7985
		8.9617	137.967	174.46	36.4925
		8.9696	137.762	175.14	37.3776
		8.978	137.376	175.591	38.2149
		9.0008	137.151	175.968	38.8168
		9.008	137.046	176.41	39.3643
		9.0315	137.015	176.431	39.4156
		9.0392	136.806	176.337	39.5309
		9.0464	137.163	176.216	39.0528
		9.053	137.415	176.011	38.596
		9.06	137.507	176.18	38.6727
		9.0672	137.599	176.305	38.7057
		9.0912	137.591	176.21	38.619
		9.0981	137.704	176.521	38.8169
		9.1086	137.656	176.615	38.959
		9.1319	137.241	176.625	39.3833
		9.1389	137.17	177.039	39.869
		9.1452	137.287	176.894	39.6077
		9.1515	137.216	177.013	39.7971
		9.1582	137.287	176.944	39.6572
		9.1648	137.552	176.903	39.3509
		9.1731	137.543	176.926	39.3829
		9.1812	137.717	177.38	39.6627
		9.1896	137.282	177.438	40.1569
		9.1975	137.184	178.02	40.8354
		9.2058	137.051	177.877	40.8263
		9.2152	137.034	178.316	41.282
		9.2222	137.107	178.305	41.1983
		9.2303	137.141	177.843	40.7019
		9.2388	137.578	178.064	40.4868
		9.262	137.762	178.135	40.3732
		9.2687	137.73	178.019	40.2898
		9.2754	137.675	178.417	40.7417
		9.2817	137.625	178.655	41.03
		9.2887	137.083	179.691	42.6085
		9.3122	136.889	179.672	42.7831
		9.32	137.021	180.31	43.2885
		9.328	137.162	179.887	42.7246
		9.3362	137.8	179.828	42.0282
		9.3443	137.946	180.254	42.3082
		9.3525	137.901	180.648	42.7468
		9.3607	137.768	180.456	42.6884
		9.3688	137.676	181.193	43.5171
		9.3769	137.463	181.676	44.2135
		9.3852	137.044	181.747	44.7028
		9.3964	136.822	182.312	45.4895
		9.4036	136.977	182.7	45.7232
		9.4286	137.06	182.32	45.2594
		9.4352	137.149	182.639	45.4907
		9.4469	137.44	182.587	45.1466
		9.4537	137.982	182.458	44.4751
		9.4772	137.648	182.616	44.9681
		9.4841	137.66	183.347	45.6876
		9.4953	137.453	183.29	45.8372
		9.5017	137.105	183.61	46.5049
		9.508	137.07	183.828	46.758
		9.5157	137.171	184.004	46.8328
		9.5237	137.255	184.198	46.9431
		9.5319	137.437	183.755	46.3179
		9.5404	137.725	183.87	46.1446
		9.5482	138.119	184.121	46.0016
		9.5566	138.016	183.744	45.7279
		9.5784	137.79	184.089	46.2995
		9.5851	137.762	184.295	46.5327
		9.6093	137.413	184.226	46.813
		9.6159	137.031	185.153	48.1218
		9.6302	136.85	185.264	48.4139
		9.6378	136.817	185.091	48.2734
		9.6462	137.119	185.513	48.3934
		9.6543	137.337	185.143	47.8061
		9.6627	137.822	185.083	47.2612
		9.6709	137.983	185.015	47.032
		9.6787	137.695	185.579	47.8839
		9.6871	137.297	185.88	48.5831
		9.6987	137.147	186.447	49.3
		9.7057	136.981	186.243	49.2623
		9.7122	137.004	186.368	49.3643
		9.7197	137.402	186.666	49.2648
		9.728	137.5	186.363	48.8631
		9.7361	137.884	186.522	48.6385
		9.744	137.853	187.027	49.1741
		9.7523	137.251	187.575	50.3248
		9.7605	136.977	188.334	51.3573
		9.7837	137.023	188.476	51.4524
		9.8097	136.932	188.838	51.9059
		9.8176	137.036	189.076	52.0405
		9.8291	137.496	188.829	51.3321
		9.8357	137.898	188.545	50.6475
		9.842	137.956	188.726	50.7696
		9.8501	137.847	188.584	50.7368
		9.8583	137.659	189.594	51.9353
		9.8663	137.241	189.762	52.5209
		9.8745	136.964	190.329	53.3644
		9.8974	136.889	190.451	53.5623
		9.904	136.938	190.639	53.7012
		9.9113	137.055	190.827	53.7716
		9.93	137.258	190.688	53.4306
		9.9534	137.542	190.642	53.1
		9.9597	137.903	190.63	52.7266
		9.9665	138.183	190.474	52.2918
		9.9732	138.022	190.629	52.6074
		9.9805	137.882	190.919	53.0377
		9.9887	137.845	191.051	53.2064
		9.9968	137.431	191.431	54.0005
		10.0048	137.021	191.868	54.8473
		10.0131	136.676	192.041	55.365
		10.0217	136.662	192.568	55.9068
		10.0439	136.884	192.68	55.7956
		10.0509	136.921	192.333	55.4119
		10.063	137.45	192.197	54.7469
		10.0886	138.298	191.388	53.0906
		10.096	138.272	191.618	53.3461
		10.1028	137.964	191.648	53.684
		10.1111	137.707	192.134	54.4265
		10.119	137.42	192.734	55.3147
		10.1273	137.022	193.004	55.9828
		10.1354	136.612	193.506	56.8937
		10.1435	136.781	193.627	56.846
		10.1518	137.098	193.227	56.1282
		10.1603	137.319	193.085	55.7663
		10.1681	137.733	192.749	55.0157
		10.1764	138.06	193.02	54.9601
		10.1845	138.07	193.227	55.1572
		10.2068	137.513	193.204	55.6907
		10.2136	137.39	193.952	56.5616
		10.2201	137.223	194.366	57.1433
		10.2267	136.87	194.554	57.6846
		10.2335	136.749	194.985	58.2357
		10.2417	137.365	194.658	57.2924
		10.2645	137.734	194.74	57.006
		10.2711	137.947	194.432	56.4847
		10.278	138.057	194.426	56.3684
		10.2845	138.267	194.739	56.4716
		10.291	137.939	194.953	57.0147
		10.2986	137.413	195.509	58.0963
		10.3069	137.033	196.486	59.4533
		10.3146	136.765	196.596	59.831
		10.3228	136.659	197.05	60.3918
		10.3312	136.626	197.34	60.7135
		10.3395	136.824	196.704	59.8804
		10.3474	137.479	196.933	59.4549
		10.3556	137.96	196.718	58.7575
		10.364	138.235	197.114	58.8784
		10.3865	138.024	197.302	59.2777
		10.3929	137.521	198.154	60.6327
		10.3996	137.205	198.281	61.0759
		10.407	136.895	198.329	61.4341
		10.4138	136.913	198.991	62.0783
		10.4213	136.826	198.768	61.9419
		10.4444	136.658	198.774	62.1166
		10.4515	137.219	199.213	61.9949
		10.4587	137.668	198.634	60.9655
		10.4771	137.867	198.54	60.6736
		10.4841	138.047	199.009	60.9621
		10.5082	138.057	198.505	60.4476
		10.5149	138.064	199.031	60.9668
		10.5218	137.734	199.576	61.8417
		10.5286	137.193	199.607	62.4137
		10.5364	136.924	200.25	63.3259
		10.5603	136.934	200.489	63.5552
		10.5674	136.974	200.189	63.2158
		10.5787	136.947	200.368	63.4214
		10.5856	137.958	199.928	61.9701
		10.5927	137.953	199.916	61.9626
		10.6005	137.884	200.438	62.5532
		10.6261	137.149	200.507	63.3577
		10.6335	136.942	201.297	64.3551
		10.6453	136.929	201.143	64.214
		10.6516	136.999	201.316	64.3174
		10.6588	137.169	201.489	64.32
		10.6658	137.456	201.185	63.7298
		10.6737	137.91	201.173	63.2624
		10.6817	138.322	201.247	62.925
		10.6898	138.28	200.934	62.6536
		10.6978	137.957	201.291	63.334
		10.7063	137.834	201.839	64.0043
		10.7144	136.782	203.079	66.2975
		10.7226	137.343	203.087	65.7437
		10.7307	137.956	203.179	65.2227
		10.7388	138.253	203.034	64.7808
		10.7485	138.21	203.24	65.03
		10.7552	137.97	203.688	65.7178
		10.7633	137.635	204.07	66.4351
		10.7714	137.424	204.493	67.0684
		10.7797	137.195	204.861	67.6658
		10.7877	136.938	205.003	68.0655
		10.796	136.911	205.174	68.2638
		10.8182	137.271	205.509	68.2377
		10.8248	138.039	205.215	67.1767
		10.8319	138.27	204.998	66.728
		10.8554	137.945	205.624	67.6789
		10.8621	137.499	205.926	68.427
		10.869	137.262	206.681	69.419
		10.8773	136.955	207.08	70.125
		10.8856	136.786	207.511	70.7249
		10.8937	136.944	207.491	70.5474
		10.9021	137.399	207.195	69.7958
		10.9241	137.797	206.891	69.0944
		10.9311	138.063	206.651	68.5883
		10.9412	138.215	206.353	68.1377
		10.9651	138.092	206.979	68.8877
		10.9786	137.643	207.234	69.5911
		10.9855	137.3	207.781	70.4807
		10.9925	137.07	208.112	71.0427
		10.9997	136.818	208.36	71.5421
		11.0079	136.945	208.571	71.6264
		11.0161	137.403	208.085	70.682
		11.0242	137.913	208.109	70.1967
		11.0325	138.304	207.695	69.3904
		11.0405	138.11	207.953	69.8428
		11.0487	137.701	208.45	70.7489
		11.0568	137.204	208.912	71.7079
		11.0649	136.839	209.306	72.4664
		11.0733	136.671	209.796	73.1251
		11.0814	136.978	209.717	72.7399
		11.0895	136.982	209.329	72.3468
		11.0993	137.529	209.232	71.703
		11.1248	138.163	208.854	70.6913
		11.1317	138.381	208.681	70.2995
		11.1455	138.033	209.268	71.2354
		11.1523	137.851	209.774	71.923
		11.159	137.573	210.665	73.0921
		11.1656	137.144	210.778	73.6342
		11.1726	136.81	211.339	74.5286
		11.1795	136.981	211.568	74.5866
		11.1875	137.23	211.23	73.9999
		11.1957	137.315	211.191	73.8751
		11.2191	137.682	211.339	73.6571
		11.2263	138.052	211.018	72.9661
		11.2325	137.806	211.658	73.8525
		11.2392	137.651	212.45	74.7986
		11.2461	136.912	213.106	76.1931
		11.2525	136.861	213.766	76.9051
		11.2606	137.052	213.676	76.6235
		11.2688	137.41	213.363	75.9527
		11.2768	137.625	213.658	76.0329
		11.2851	137.915	213.158	75.2429
		11.2961	138.096	213.109	75.0125
		11.3203	138.266	213.521	75.2545
		11.3272	138.075	213.593	75.5185
		11.3341	137.532	213.992	76.4593
		11.3422	137.308	214.84	77.5318
		11.3502	137.288	214.726	77.4384
		11.3583	137.018	214.876	77.858
		11.3666	137.153	215.302	78.1489
		11.3791	137.309	214.636	77.3265
		11.4033	137.866	215.079	77.213
		11.4112	137.743	214.692	76.949
		11.4174	137.816	215.335	77.5194
		11.4283	137.903	215.616	77.7128
		11.4484	137.76	215.516	77.7561
		11.4617	137.514	215.803	78.2893
		11.4685	137.379	215.756	78.3772
		11.4755	137.389	215.529	78.1406
		11.4825	137.404	215.907	78.5021
		11.4898	137.371	215.88	78.5087
		11.4975	137.288	215.744	78.4561
		11.5212	137.639	216.114	78.4749
		11.5285	137.873	215.914	78.0416
		11.5351	137.866	216.301	78.4357
		11.5419	137.826	216.086	78.2596
		11.5488	137.76	216.405	78.6459
		11.5559	137.594	216.956	79.3625
		11.5631	137.332	216.7	79.3679
		11.5873	137.417	216.954	79.5375
		11.595	137.483	217.298	79.815
		11.6046	137.484	216.946	79.4624
		11.6112	137.783	217.302	79.5188
		11.6195	137.678	217.959	80.2808
		11.6319	137.67	217.669	79.9985
		11.6394	137.782	218.212	80.4301
		11.6462	137.797	218.293	80.4962
		11.6527	137.445	218.313	80.8679
		11.6605	137.466	219.035	81.569
		11.6836	137.394	219.143	81.7492
		11.7093	137.36	219.346	81.9865
		11.7172	137.427	219.76	82.3333
		11.7286	137.428	219.812	82.3836
		11.7356	137.837	219.931	82.0946
		11.7423	137.714	220.041	82.327
		11.7499	137.701	220.719	83.0179
		11.7581	137.336	221.112	83.7762
		11.7824	137.326	221.489	84.1634
		11.7893	137.304	221.376	84.0716
		11.7966	137.502	221.72	84.2179
		11.8036	137.63	221.806	84.1754
		11.8103	137.549	221.717	84.1675
		11.8303	137.799	222.03	84.2313
		11.8369	137.993	221.862	83.8694
		11.8434	137.916	221.979	84.0631
		11.8499	137.697	222.443	84.7461
		11.857	137.655	222.434	84.7785
		11.8641	137.655	222.647	84.9918
		11.8721	137.363	222.953	85.5908
		11.8803	137.219	223.012	85.7922
		11.8886	137.225	223.278	86.0539
		11.8967	137.439	223.383	85.944
		11.9049	137.892	223.023	85.1311
		11.913	138.126	222.818	84.6921
		11.9211	137.887	223.152	85.2643
		11.9291	137.553	223.409	85.8562
		11.9374	137.491	224.083	86.5925
		11.9479	137.257	224.273	87.016
		11.955	137.092	224.647	87.5552
		11.9809	137.183	224.712	87.529
		11.9878	137.461	224.277	86.8161
		11.9946	137.755	224.114	86.3591
		12.0028	137.766	224.046	86.2795
		12.0109	137.856	223.829	85.9731
		12.019	138.046	224.025	85.9787
		12.027	137.997	224.37	86.3723
		12.0352	137.645	224.527	86.8822
		12.0434	137.403	224.944	87.5416
		12.0515	137.415	225.258	87.8435
		12.0631	137.316	225.332	88.0165
		12.0699	137.575	225.487	87.9121
		12.0799	137.993	225.829	87.8358
		12.0874	138.002	225.448	87.4458
		12.1083	137.981	225.734	87.7531
		12.1154	138.022	226.032	88.0095
		12.1227	137.901	226.161	88.2605
		12.1471	137.626	226.745	89.1188
		12.1538	137.252	227.253	90.001
		12.1618	137.12	227.564	90.4446
		12.1876	137.174	227.748	90.5746
		12.1946	137.355	227.867	90.5118
		12.2017	137.402	227.57	90.1687
		12.2091	138.261	227.613	89.3525
		12.2299	138.113	227.487	89.3746
		12.2366	137.919	228.278	90.3594
		12.2453	137.927	228.3	90.3729
		12.2519	137.729	228.676	90.9478
		12.2726	137.583	229.618	92.0358
		12.28	137.206	229.506	92.3005
		12.3058	137.138	229.749	92.6113
		12.3127	137.39	229.986	92.5965
		12.3208	137.538	229.572	92.034
		12.3292	137.53	229.74	92.21
		12.3528	137.78	229.899	92.1182
		12.3609	138.13	229.592	91.4627
		12.3673	138.012	230.176	92.1638
		12.3742	137.73	230.044	92.3134
		12.3811	137.623	230.779	93.1558
		12.388	137.119	231.568	94.4499
		12.3951	137.349	231.435	94.0861
		12.4147	137.569	230.991	93.4225
		12.433	137.694	231.419	93.7258
		12.44	137.82	230.872	93.0518
		12.4469	138.024	230.766	92.7428
		12.454	138.126	231.373	93.247
		12.4608	137.835	231.365	93.5303
		12.4675	137.537	231.485	93.9486
		12.4756	137.491	232.03	94.5392
		12.4835	137.545	231.852	94.3072
		12.4919	137.312	231.824	94.5116
		12.5001	137.382	232.314	94.9319
		12.5125	137.491	231.831	94.3402
		12.5197	137.7	231.971	94.271
		12.5437	137.894	232.276	94.3816
		12.5509	137.707	232.051	94.3445
		12.5579	138.01	232.901	94.891
		12.5653	137.854	232.422	94.5676
		12.5735	137.606	232.944	95.3384
		12.5818	137.496	233.009	95.5131
		12.5902	137.522	232.858	95.3359
		12.6144	137.387	233.539	96.1525
		12.6223	137.649	234.011	96.3614
		12.6307	137.907	233.904	95.9974
		12.6554	137.988	234.221	96.2327
		12.663	137.802	234.605	96.8026
		12.6716	137.713	235.243	97.53
		12.6796	137.415	235.083	97.668
		12.6878	137.403	235.618	98.2149
		12.6958	137.506	235.899	98.3932
		12.7042	137.4	235.713	98.3129
		12.7209	137.484	236.023	98.5385
		12.7283	137.708	236.217	98.5092
		12.7364	137.881	236.129	98.2477
		12.7479	137.881	236.436	98.555
		12.7542	137.934	236.572	98.6384
		12.7611	137.915	236.371	98.4565
		12.7697	137.845	237.037	99.1925
		12.7773	137.495	237.099	99.6044
		12.7858	137.489	237.821	100.332
		12.8044	137.513	238.258	100.745
		12.8117	137.644	238.202	100.558
		12.8185	137.975	238.14	100.165
		12.8278	138.025	238.231	100.206
		12.8348	137.852	238.067	100.216
		12.8546	137.72	238.394	100.674
		12.8811	137.744	238.747	101.004
		12.8884	137.693	238.781	101.089
		12.8953	137.384	239.085	101.701
		12.9018	137.39	239.3	101.91
		12.9086	137.473	239.241	101.768
		12.9156	137.729	239.249	101.52
		12.9239	137.726	239.334	101.608
		12.9325	137.73	239.113	101.382
		12.9404	138.032	239.286	101.254
		12.9485	137.758	239.7	101.942
		12.9566	137.687	239.514	101.827
		12.9647	137.642	239.94	102.297
		12.9748	137.469	240.052	102.583
		12.9994	137.3	240.177	102.877
		13.0116	137.427	240.5	103.073
		13.0184	137.579	240.448	102.87
		13.0248	137.691	240.333	102.641
		13.0311	138.019	240.3	102.281
		13.0383	138.245	240.178	101.933
		13.0572	137.808	240.866	103.058
		13.0647	137.58	241.113	103.532
		13.091	137.611	241.961	104.351
		13.111	137.496	241.926	104.43
		13.1183	137.381	242.13	104.749
		13.1254	137.547	242.195	104.648
		13.1323	137.784	241.937	104.153
		13.1399	137.823	242.366	104.544
		13.147	138.084	242.736	104.653
		13.1543	137.948	243.055	105.107
		13.1614	137.693	243.279	105.586
		13.1689	137.639	243.834	106.195
		13.1772	137.467	244.01	106.543
		13.2014	137.384	244.51	107.125
		13.2096	137.436	244.375	106.939
		13.2175	137.599	244.427	106.828
		13.2257	137.937	244.739	106.802
		13.2344	137.968	245.115	107.148
		13.2561	137.954	244.875	106.921
		13.2625	137.586	245.878	108.292
		13.2689	137.564	245.752	108.187
		13.2754	137.658	245.963	108.305
		13.2832	137.706	245.989	108.283
		13.2912	137.68	245.711	108.031
		13.2994	137.871	246.023	108.152
		13.3122	138.095	246.121	108.026
		13.3194	137.909	245.974	108.065
		13.3257	137.828	246.435	108.608
		13.3325	137.871	246.573	108.702
		13.3399	137.749	246.673	108.924
		13.3481	137.768	247.296	109.529
		13.3564	137.514	246.98	109.466
		13.3646	137.537	246.833	109.296
		13.3726	137.698	247.008	109.311
		13.3807	137.635	247.133	109.498
		13.3891	137.97	247.175	109.205
		13.3971	138.113	247.213	109.1
		13.4053	137.702	248.048	110.346
		13.4155	137.736	248.423	110.688
		13.4427	137.493	248.049	110.556
		13.4624	137.44	248.591	111.151
		13.4865	137.713	248.589	110.876
		13.4941	137.761	248.268	110.506
		13.5009	137.845	248.579	110.734
		13.5081	138.087	248.938	110.851
		13.5145	137.835	249.153	111.318
		13.521	137.607	249.154	111.547
		13.5318	137.679	249.742	112.063
		13.5391	137.624	250.225	112.601
		13.5465	137.728	249.988	112.259
		13.5692	137.689	250.402	112.713
		13.5765	137.879	250.821	112.942
		13.5847	137.641	250.913	113.272
		13.5929	137.797	251.268	113.471
		13.6008	137.841	251.51	113.669
		13.6091	137.815	251.683	113.869
		13.6173	137.847	251.631	113.785
		13.6402	137.627	252.451	114.824
		13.6473	137.621	252.424	114.803
		13.6543	137.725	252.976	115.25
		13.6744	137.906	252.939	115.033
		13.6827	137.702	252.88	115.179
		13.6907	137.718	253.308	115.59
		13.699	137.774	253.395	115.621
		13.7215	137.772	253.375	115.603
		13.7285	137.656	253.922	116.266
		13.7523	137.648	253.575	115.927
		13.759	137.809	253.758	115.949
		13.7657	137.996	253.992	115.995
		13.7723	137.76	253.783	116.022
		13.7801	137.793	254.141	116.348
		13.7885	137.832	254.425	116.594
		13.7965	137.921	254.332	116.41
		13.8047	137.832	254.561	116.729
		13.8127	137.773	254.669	116.896
		13.8209	137.903	254.898	116.995
		13.8311	137.636	254.945	117.309
		13.8378	137.605	255.316	117.711
		13.8457	137.797	255.348	117.551
		13.8538	137.689	255.349	117.66
		13.8621	137.793	255.452	117.659
		13.8701	137.957	255.443	117.486
		13.8781	137.966	255.504	117.539
		13.8866	137.75	255.472	117.722
		13.909	137.789	256.071	118.282
		13.916	137.627	256.341	118.714
		13.923	137.873	256.485	118.612
		13.9302	137.954	256.71	118.756
		13.954	137.885	256.755	118.87
		13.961	137.833	256.892	119.059
		13.9678	138.013	257.182	119.168
		13.9783	137.805	257.778	119.974
		13.9849	137.88	257.675	119.795
		13.9936	137.887	257.945	120.058
		14.0004	137.754	258.243	120.489
		14.025	137.491	258.52	121.028
		14.0318	137.746	258.814	121.068
		14.0511	137.871	258.849	120.978
		14.0583	137.841	259.16	121.319
		14.0657	137.928	259.246	121.318
		14.0737	138.009	259.373	121.364
		14.0818	137.902	259.791	121.889
		14.0905	137.64	259.971	122.331
		14.1136	137.877	260.855	122.978
		14.1361	137.865	260.622	122.757
		14.1428	138.111	260.848	122.737
		14.1495	138.201	260.51	122.308
		14.1567	138.073	260.72	122.648
		14.1634	137.839	261.228	123.389
		14.1717	137.749	261.28	123.531
		14.1798	137.908	261.663	123.755
		14.1879	137.672	261.99	124.317
		14.196	137.468	261.949	124.481
		14.2042	137.549	262.337	124.787
		14.215	137.832	262.321	124.489
		14.2388	137.789	262.098	124.309
		14.2453	137.722	262.46	124.738
		14.2534	138.023	262.211	124.188
		14.2614	138.13	262.493	124.363
		14.2696	137.87	262.439	124.568
		14.2821	137.693	262.504	124.811
		14.2894	137.961	262.804	124.843
		14.2959	137.773	262.797	125.024
		14.3026	137.578	263.033	125.455
		14.3103	137.762	263.268	125.506
		14.3183	138.198	263.131	124.933
		14.3266	138.093	262.844	124.75
		14.3347	138.131	263.33	125.199
		14.3434	138.036	263.681	125.645
		14.367	137.702	263.71	126.007
		14.3741	137.419	264.47	127.052
		14.3813	137.465	264.564	127.099
		14.3886	137.579	264.772	127.193
		14.3963	137.657	264.513	126.855
		14.4214	137.852	264.125	126.272
		14.4283	138.082	264.685	126.603
		14.4353	138.178	264.535	126.357
		14.4426	138.033	264.552	126.518
		14.4497	138.024	265.227	127.204
		14.4572	137.94	265.199	127.258
		14.4653	137.485	266.136	128.651
		14.4792	137.665	266.435	128.769
		14.5045	137.883	266.82	128.937
		14.5112	137.873	266.524	128.651
		14.518	138.061	266.676	128.615
		14.5283	138.056	267.248	129.192
		14.5346	137.91	267.734	129.824
		14.5416	137.709	267.795	130.085
		14.5484	137.543	268.684	131.141
		14.5556	137.35	268.684	131.334
		14.5633	137.61	268.874	131.264
		14.5863	138.068	268.426	130.358
		14.5937	138.347	268.642	130.295
		14.601	138.243	268.882	130.639
		14.6081	137.951	269.653	131.702
		14.615	137.678	269.824	132.146
		14.6218	137.679	269.905	132.226
		14.6311	137.715	270.37	132.655
		14.6375	137.597	269.938	132.341
		14.6446	137.618	269.919	132.301
		14.6527	137.786	270.191	132.405
		14.6608	138.017	269.994	131.977
		14.6691	138.258	270.058	131.8
		14.677	138.31	270.53	132.22
		14.6852	138.047	270.827	132.781
		14.6934	137.694	270.923	133.229
		14.7015	137.456	271.476	134.02
		14.7123	137.504	271.407	133.903
		14.7191	137.411	271.476	134.065
		14.7261	137.333	271.687	134.354
		14.7343	137.522	271.356	133.834
		14.7427	137.916	271.245	133.329
		14.7689	138.182	271.318	133.136
		14.7928	138.214	270.988	132.774
		14.7994	138.251	271.197	132.945
		14.8117	138.371	271.488	133.117
		14.8191	137.84	272.127	134.287
		14.8264	137.849	272.168	134.318
		14.8334	137.518	272.97	135.452
		14.8406	137.572	272.955	135.383
		14.8486	137.848	273.28	135.432
		14.8568	138.021	273.367	135.346
		14.8798	137.973	273.495	135.521
		14.8868	138.097	273.656	135.559
		14.8936	138.329	273.377	135.048
		14.9005	138.262	273.623	135.361
		14.9073	137.935	273.94	136.004
		14.9138	137.574	275.012	137.438
		14.922	137.521	274.994	137.473
		14.945	137.564	275.311	137.747
		14.9649	137.921	275.143	137.222
		14.9887	138.351	275.021	136.67
		14.9958	138.421	275.419	136.998
		15.0036	138.347	275.416	137.069
		15.0115	138.35	275.608	137.258
		15.02	138.321	276.057	137.736
		15.0281	137.949	276.395	138.446
		15.0362	137.539	276.71	139.171
		15.0443	137.426	277.175	139.748
		15.0522	137.43	277.346	139.917
		15.0604	137.343	277.591	140.249
		15.0685	137.467	277.735	140.268
		15.0809	137.594	277.513	139.919
		15.0875	138.113	277.492	139.379
		15.0939	138.555	277.258	138.703
		15.1012	138.35	276.993	138.643
		15.1093	138.323	277.49	139.167
		15.1175	138.313	277.553	139.241
		15.1256	137.938	277.859	139.921
		15.1338	137.429	278.66	141.231
		15.1423	137.14	278.944	141.804
		15.1505	137.189	279.137	141.948
		15.1735	137.41	279.397	141.987
		15.1962	137.621	278.846	141.224
		15.2027	138.625	277.956	139.331
		15.2094	138.586	278.089	139.504
		15.2158	138.523	278.591	140.068
		15.2236	138.242	278.627	140.385
		15.2316	137.925	279.292	141.367
		15.2397	137.568	279.809	142.241
		15.2478	137.117	280.204	143.087
		15.2565	137.24	280.43	143.19
		15.2787	137.318	280.076	142.758
		15.2861	137.576	280.259	142.683
		15.3095	138.018	279.842	141.825
		15.3165	138.378	279.631	141.253
		15.33	138.08	279.766	141.686
		15.3378	138.016	280.522	142.506
		15.3459	137.712	280.702	142.99
		15.3542	137.271	281.062	143.792
		15.3623	137.288	281.583	144.295
		15.3704	137.462	281.244	143.782
		15.3784	137.905	281.278	143.373
		15.3868	137.821	282.146	144.325
		15.3981	137.646	283.029	145.383
		15.4046	137.676	283.369	145.693
		15.4111	137.677	283.574	145.897
		15.4198	137.882	283.377	145.495
		15.4421	137.957	283.151	145.193
		15.4491	137.881	283.727	145.846
		15.4732	137.976	284.538	146.562
		15.4799	137.736	284.728	146.992
		15.4862	137.404	284.896	147.493
		15.4932	137.249	285.64	148.391
		15.5009	137.332	285.329	147.998
		15.5091	137.552	285.419	147.868
		15.5172	137.81	285.607	147.797
		15.5294	137.964	285.143	147.179
		15.536	138.368	285.099	146.731
		15.5436	138.742	285.216	146.474
		15.5633	138.673	284.989	146.316
		15.5936	138.341	285.38	147.039
		15.601	138.178	285.87	147.692
		15.6114	137.784	286.309	148.525
		15.6181	137.434	286.956	149.522
		15.6254	137.19	287.209	150.019
		15.6497	137.073	286.915	149.842
		15.6567	137.426	287.201	149.775
		15.664	137.733	286.878	149.145
		15.6721	137.882	286.508	148.626
		15.6802	138.086	286.669	148.582
		15.6884	138.336	286.378	148.042
		15.6967	138.313	286.756	148.443
		15.7048	138.199	287.132	148.933
		15.7128	138.024	287.143	149.119
		15.7212	137.909	287.261	149.352
		15.7318	137.85	287.531	149.681
		15.7391	137.749	287.868	150.118
		15.762	137.853	287.751	149.899
		15.77	137.892	287.899	150.007
		15.778	137.957	287.981	150.024
		15.7862	137.885	288.063	150.178
		15.7946	137.9	288.565	150.664
		15.8173	137.669	288.928	151.259
		15.8249	137.471	289.043	151.572
		15.8313	137.534	289.48	151.946
		15.8382	137.852	289.33	151.478
		15.8615	137.919	289.385	151.467
		15.8679	138.103	289.298	151.196
		15.8761	138.065	289.789	151.724
		15.8841	137.831	290.257	152.426
		15.8923	137.746	290.77	153.024
		15.9007	137.546	290.852	153.306
		15.9239	137.364	291.226	153.862
		15.9309	137.504	291.204	153.699
		15.9377	137.805	291.243	153.438
		15.9444	137.987	291.525	153.539
		15.9513	138.242	291.941	153.699
		15.9643	138.111	292.192	154.082
		15.9714	137.802	292.635	154.834
		15.9782	137.673	292.976	155.304
		15.9845	137.572	293.039	155.468
		16.0089	137.501	293.151	155.65
		16.0154	137.545	293.462	155.917
		16.0284	138.423	293.281	154.859
		16.0355	138.386	293.208	154.822
		16.0425	138.434	293.542	155.108
		16.0499	138.47	293.613	155.143
		16.0747	138.189	293.993	155.805
		16.0817	137.787	294.621	156.835
		16.0915	137.373	294.734	157.361
		16.0985	137.173	295.1	157.927
		16.1054	137.277	295.397	158.12
		16.1125	137.357	294.983	157.626
		16.1208	137.589	294.861	157.272
		16.1289	138.09	294.662	156.572
		16.137	138.614	294.153	155.539
		16.1451	138.702	294.258	155.556
		16.1531	138.417	294.866	156.449
		16.1617	138.006	295.291	157.285
		16.1794	137.348	295.354	158.006
		16.1861	137.284	296.097	158.812
		16.1941	137.362	296.18	158.818
		16.2023	137.354	296.003	158.649
		16.2246	137.427	296.527	159.1
		16.2311	137.837	296.249	158.412
		16.2447	138.34	295.922	157.582
		16.2509	138.644	296.098	157.454
		16.259	138.568	295.693	157.125
		16.2672	138.296	295.901	157.605
		16.2752	138.294	296.342	158.047
		16.2835	137.897	296.567	158.67
		16.2916	137.406	297.027	159.621
		16.2998	137.315	297.68	160.365
		16.3083	137.382	297.51	160.128
		16.335	137.515	297.74	160.225
		16.342	137.854	297.758	159.904
		16.3491	138.591	298.06	159.469
		16.3737	138.386	297.925	159.538
		16.3816	138.208	298.561	160.353
		16.3896	137.969	298.879	160.911
		16.3977	137.721	299.116	161.395
		16.4059	137.534	299.769	162.235
		16.4141	137.365	299.834	162.469
		16.4222	137.51	299.703	162.193
		16.4301	138.181	299.65	161.469
		16.4387	138.54	300.059	161.519
		16.4469	138.635	299.964	161.329
		16.455	138.321	300.803	162.482
		16.4831	137.878	300.795	162.917
		16.4899	137.693	301.377	163.684
		16.4961	137.492	302.064	164.571
		16.5039	137.12	302.201	165.081
		16.5265	137.29	302.359	165.068
		16.533	137.754	302.251	164.497
		16.5412	138.032	301.714	163.681
		16.548	138.035	301.818	163.783
		16.5545	138.433	301.714	163.281
		16.5646	138.544	301.534	162.991
		16.5713	138.506	302.002	163.496
		16.5782	138.178	302.27	164.092
		16.5851	137.778	302.331	164.554
		16.5932	137.67	303.034	165.364
		16.6018	137.673	302.95	165.277
		16.6242	137.479	303.082	165.604
		16.6309	137.497	303.533	166.036
		16.6373	138.328	303.276	164.948
		16.6613	138.324	303.068	164.744
		16.6682	138.202	303.573	165.371
		16.6749	137.836	303.603	165.767
		16.6831	137.42	304.207	166.787
		16.6912	137.4	304.553	167.153
		16.6994	137.489	304.361	166.871
		16.7076	137.587	304.4	166.813
		16.7162	137.821	304.259	166.439
		16.7338	138.756	303.967	165.211
		16.7408	138.373	305.097	166.724
		16.7486	137.952	305.568	167.616
		16.7569	137.634	306.035	168.401
		16.7789	137.483	306.146	168.663
		16.8027	137.663	306.129	168.467
		16.8098	137.753	306.238	168.485
		16.8166	137.747	306.214	168.466
		16.8234	137.947	306.367	168.42
		16.8302	138.442	306.262	167.82
		16.8382	138.602	306.3	167.698
		16.8463	138.485	306.601	168.115
		16.8545	138.361	306.91	168.549
		16.8627	138.208	307.246	169.038
		16.871	137.895	307.903	170.007
		16.8939	137.572	308.069	170.497
		16.9171	137.252	308.369	171.117
		16.9245	137.466	308.86	171.395
		16.9317	137.753	308.438	170.685
		16.9388	138.512	308.18	169.668
		16.9459	138.883	308.195	169.312
		16.9529	138.554	308.809	170.256
		16.9604	138.294	308.832	170.538
		16.9686	137.983	309.435	171.452
		16.9769	137.821	309.799	171.977
		16.985	137.418	310.57	173.153
		16.9972	137.62	310.473	172.853
		17.0045	137.853	310.516	172.663
		17.0116	138.11	310.339	172.229
		17.0181	138.36	310.299	171.939
		17.0258	138.658	310.242	171.584
		17.0338	138.275	310.585	172.31
		17.042	138.046	310.824	172.778
		17.0505	137.825	310.924	173.1
		17.0717	137.666	311.561	173.895
		17.0794	137.477	311.521	174.044
		17.1034	137.497	311.377	173.88
		17.1103	137.885	311.61	173.726
		17.1175	138.243	311.406	173.163
		17.1244	138.31	311.033	172.723
		17.1316	138.453	311.505	173.052
		17.1397	138.615	311.422	172.807
		17.1479	138.537	311.479	172.942
		17.1561	138.314	312.109	173.795
		17.1642	137.929	312.17	174.241
		17.1726	137.714	312.282	174.568
		17.1805	137.798	312.907	175.109
		17.189	137.536	312.644	175.108
		17.1974	137.815	313.224	175.409
		17.22	138.063	312.844	174.781
		17.2438	138.498	312.695	174.197
		17.2514	138.516	313.074	174.557
		17.2586	138.323	313.433	175.109
		17.2653	137.822	313.609	175.788
		17.272	137.662	314.38	176.718
		17.2786	137.599	314.931	177.332
		17.2866	137.987	315.208	177.222
		17.2948	138.342	314.928	176.586
		17.3027	138.618	315.165	176.547
		17.3108	138.461	314.968	176.506
		17.3195	138.45	315.094	176.644
		17.3409	138.517	315.834	177.317
		17.3474	138.344	315.786	177.442
		17.3606	137.883	316.177	178.295
		17.3683	137.693	316.965	179.272
		17.3919	137.765	316.85	179.084
		17.3987	137.716	317.174	179.458
		17.4112	137.697	317.632	179.936
		17.4184	138.628	317.256	178.628
		17.4254	138.577	316.774	178.197
		17.4336	138.523	317.271	178.748
		17.4415	138.562	317.567	179.005
		17.4497	138.367	317.433	179.066
		17.4579	138.044	318.156	180.112
		17.466	137.719	318.411	180.693
		17.474	137.714	318.459	180.746
		17.4822	137.778	319.033	181.255
		17.4948	137.775	318.753	180.979
		17.5015	137.978	318.42	180.442
		17.525	138.706	318.284	179.578
		17.5325	138.556	318.415	179.858
		17.5446	138.412	318.864	180.452
		17.5528	138.335	318.82	180.485
		17.577	138.117	319.354	181.237
		17.5837	137.872	320.013	182.141
		17.5947	137.647	319.596	181.949
		17.6017	137.555	319.867	182.312
		17.6087	137.77	319.472	181.702
		17.6155	137.778	319.991	182.213
		17.6223	138.199	319.755	181.556
		17.6306	138.53	319.538	181.008
		17.6378	138.655	319.713	181.059
		17.6455	138.591	319.818	181.227
		17.6689	138.478	319.875	181.397
		17.676	138.286	320.622	182.336
		17.6999	138.006	320.779	182.773
		17.7063	137.594	321.026	183.432
		17.7134	137.497	321.639	184.142
		17.7202	137.539	321.687	184.147
		17.7269	138.243	321.365	183.123
		17.735	138.964	321.433	182.469
		17.743	138.792	321.88	183.088
		17.7512	138.655	322.119	183.465
		17.7596	138.437	322.33	183.893
		17.7675	137.932	323.121	185.189
		17.7763	137.473	323.655	186.182
		17.798	137.311	324.008	186.697
		17.8047	137.238	324.642	187.404
		17.8114	137.396	324.549	187.153
		17.8177	137.468	324.563	187.095
		17.8248	137.987	324.696	186.708
		17.848	138.657	324.154	185.496
		17.8549	139.064	323.884	184.819
		17.8614	139	323.796	184.795
		17.8678	138.93	324.238	185.308
		17.8747	138.539	324.752	186.213
		17.8817	137.946	325.177	187.231
		17.8899	137.518	325.982	188.464
		17.8981	137.335	326.353	189.018
		17.9063	137.284	326.59	189.306
		17.9145	137.129	326.874	189.745
		17.9227	137.466	326.637	189.171
		17.931	138.479	326.285	187.806
		17.9407	138.829	326.105	187.276
		17.9649	138.543	326.215	187.671
		17.9895	138.03	326.822	188.792
		17.9959	137.746	327.24	189.494
		18.004	137.543	327.278	189.735
		18.0121	137.574	327.679	190.106
		18.0202	137.58	327.624	190.044
		18.0286	137.688	327.305	189.617
		18.0369	138.073	327.338	189.265
		18.045	138.38	327.048	188.668
		18.0531	138.215	327.5	189.286
		18.061	138.077	327.872	189.795
		18.0693	137.81	328.462	190.652
		18.0804	137.633	328.466	190.833
		18.1042	137.632	328.609	190.976
		18.1116	137.907	328.706	190.799
		18.1348	137.933	328.353	190.42
		18.1427	138.23	328.727	190.497
		18.1509	138.411	328.54	190.129
		18.1591	138.434	329.002	190.567
		18.1672	138.236	329.172	190.937
		18.1754	138.051	329.189	191.138
		18.1836	138.112	329.675	191.563
		18.1953	137.967	329.932	191.965
		18.2023	137.655	329.923	192.267
		18.2089	137.679	330.511	192.832
		18.2163	137.995	330.355	192.361
		18.2418	138.02	330.442	192.422
		18.2494	138.341	330.519	192.177
		18.2739	138.696	330.393	191.697
		18.2815	138.911	330.96	192.049
		18.2941	138.581	330.89	192.31
		18.3006	138.36	331.175	192.815
		18.307	138.288	332.038	193.75
		18.3138	138.008	331.948	193.94
		18.3221	137.699	332.34	194.641
		18.3302	137.553	332.957	195.404
		18.3386	137.621	332.533	194.912
		18.3466	137.752	333.116	195.364
		18.3547	137.803	333.282	195.479
		18.363	138.913	333.258	194.345
		18.3711	138.969	332.603	193.634
		18.379	138.944	333.06	194.116
		18.3874	138.908	333.121	194.213
		18.3977	138.569	333.12	194.551
		18.4044	138.122	333.999	195.878
		18.4119	137.685	334.31	196.625
		18.4201	137.425	334.485	197.06
		18.4285	137.537	335.111	197.574
		18.4504	137.644	334.836	197.192
		18.4739	137.79	334.536	196.746
		18.4802	138.347	334.786	196.439
		18.487	138.773	334.058	195.286
		18.4933	138.832	334.171	195.339
		18.5015	138.62	334.509	195.889
		18.5144	138.289	335.078	196.789
		18.5213	137.63	335.29	197.661
		18.5283	137.306	335.738	198.432
		18.5353	137.472	335.981	198.509
		18.5598	137.522	335.682	198.16
		18.5671	137.704	335.997	198.293
		18.5919	139.108	335.214	196.106
		18.5996	138.871	335.135	196.264
		18.6127	138.633	336.006	197.374
		18.6191	138.191	336.235	198.044
		18.6258	137.663	336.75	199.087
		18.6323	137.387	337.38	199.992
		18.6401	137.39	337.505	200.115
		18.6482	137.652	337.409	199.757
		18.6563	137.894	337.431	199.537
		18.6648	138.883	337.149	198.266
		18.6872	138.676	337.411	198.736
		18.6938	138.419	337.961	199.541
		18.7005	138.121	338.236	200.115
		18.7069	137.838	338.84	201.002
		18.7137	137.574	339.147	201.573
		18.7389	137.567	339.282	201.716
		18.7459	138.374	339.064	200.69
		18.7543	138.899	339.3	200.401
		18.7623	138.641	339.712	201.072
		18.7707	138.028	340.722	202.694
		18.7813	137.611	341.042	203.432
		18.7879	137.843	340.959	203.116
		18.7948	138.252	340.429	202.177
		18.8031	138.436	340.619	202.183
		18.8111	138.45	340.388	201.937
		18.8193	138.604	340.534	201.929
		18.8279	138.687	340.769	202.082
		18.836	138.53	340.755	202.224
		18.8582	138.284	341.074	202.79
		18.865	138.044	341.187	203.144
		18.8715	137.942	341.324	203.382
		18.8783	138.024	341.207	203.183
		18.9022	138.335	341.214	202.879
		18.9091	138.534	340.997	202.463
		18.9173	138.533	340.921	202.387
		18.9254	138.311	340.832	202.521
		18.9335	138.083	341.388	203.305
		18.9416	138.049	341.283	203.234
		18.9499	138.024	341.35	203.326
		18.9581	137.98	341.118	203.138
		18.9666	138.08	341.094	203.014

## Sheet: Figure 4f
Figure 4f
		Time, s	Measured reference position, µm	Target reference position, µm	Absolute Error in reference position, µm
		0	19.9865	17.0013	2.98526
		0.00659029	19.8902	17.0668	2.8234
		0.0171543	19.8554	17.2347	2.62067
		0.0237924	19.9193	17.3388	2.58053
		0.03034	20.1839	17.6504	2.5335
		0.0378883	19.9889	17.5867	2.40224
		0.0460576	19.7757	17.9091	1.86666
		0.0541759	19.7995	18.3916	1.40782
		0.0622954	20.2694	18.1648	2.10453
		0.0704265	20.1767	18.2782	1.89851
		0.0785517	19.9176	18.6594	1.25816
		0.086885	20.2243	18.5542	1.67009
		0.100338	20.5307	18.8159	1.71483
		0.107574	20.4808	19.0992	1.38153
		0.114474	20.3945	18.8912	1.5033
		0.121055	20.715	18.996	1.71904
		0.12806	20.9434	19.1476	1.79577
		0.135799	20.9521	19.1716	1.78042
		0.143954	20.7815	19.6985	1.083
		0.15196	20.7021	20.1249	0.57714
		0.160108	20.8029	20.219	0.58392
		0.168452	20.8205	20.6634	0.15714
		0.176367	20.6083	20.8323	-0.22402
		0.184519	20.8178	20.85	-0.03216
		0.192953	21.3628	20.9243	0.43848
		0.202358	21.603	20.4601	1.14298
		0.209226	21.6574	20.5045	1.15286
		0.217049	21.8209	20.8016	1.01936
		0.225433	22.1041	20.5689	1.53512
		0.233472	21.9739	20.9651	1.0088
		0.241572	21.5291	21.4676	0.06147
		0.249643	21.3173	21.5096	-0.19226
		0.258035	21.3712	21.9915	-0.62034
		0.265992	21.1976	22.2933	-1.09572
		0.274086	20.9476	22.0603	-1.11272
		0.285537	21.2075	22.4155	-1.20801
		0.292117	21.5799	22.2643	-0.68443
		0.298841	21.7157	22.0706	-0.35496
		0.307102	21.8742	22.3309	-0.45665
		0.315109	21.8627	22.2577	-0.39492
		0.323177	22.1696	22.2254	-0.05583
		0.33136	22.0688	22.9389	-0.87013
		0.339642	21.5579	23.1141	-1.55628
		0.347789	21.5445	23.5402	-1.99563
		0.35621	22.1676	24.1911	-2.02346
		0.368414	22.7188	24.1142	-1.39549
		0.374856	23.5034	24.0679	-0.56455
		0.381356	24.3559	24.2675	0.08851
		0.38838	25.8116	23.4005	2.41104
		0.396629	26.8048	23.5431	3.26172
		0.404625	27.0293	23.8005	3.22887
		0.412843	26.9893	23.71	3.27936
		0.421034	27.4066	24.2192	3.18735
		0.429167	27.6997	24.4733	3.22639
		0.437384	27.5611	24.6577	2.90343
		0.445683	27.5081	25.3338	2.17425
		0.453982	27.6643	25.6918	1.9725
		0.478149	28.7511	25.9385	2.81264
		0.484688	29.0711	25.7884	3.28265
		0.491601	29.691	25.5163	4.17472
		0.498764	30.257	26.0289	4.22819
		0.505575	30.4328	25.6546	4.77817
		0.517263	30.4689	25.5274	4.94153
		0.524632	30.7031	25.979	4.72415
		0.531578	30.5769	26.0153	4.5616
		0.538362	30.4084	26.2577	4.15071
		0.545553	30.0761	27.172	2.9041
		0.55254	29.9973	26.9262	3.07104
		0.577838	31.0743	27.0973	3.97698
		0.584612	31.5261	27.3783	4.14778
		0.592533	31.9167	27.2279	4.68882
		0.600803	32.1105	27.0598	5.0507
		0.621951	31.7828	28.0123	3.7705
		0.629175	31.6543	27.8979	3.75639
		0.636063	31.7349	28.6802	3.05473
		0.643085	31.61	28.7121	2.89788
		0.650156	31.768	28.6629	3.10512
		0.67471	33.0131	28.6684	4.34472
		0.682358	33.2061	29.0702	4.13585
		0.707031	33.7218	29.6087	4.11308
		0.732317	33.3329	30.5764	2.75641
		0.756878	33.8434	30.9401	2.90327
		0.763716	34.6526	30.4551	4.19743
		0.771909	35.3225	30.4839	4.83865
		0.780147	35.7921	30.4166	5.37554
		0.79794	36.2049	30.4476	5.75724
		0.805282	35.9514	30.7519	5.19952
		0.812542	35.4329	31.0162	4.41669
		0.820579	35.2611	31.8108	3.4503
		0.829095	35.0657	32.2651	2.80067
		0.851256	35.4216	32.801	2.62063
		0.857644	35.7681	32.5182	3.24996
		0.864285	36.3753	32.4555	3.91986
		0.870584	37.1365	32.4106	4.72591
		0.877707	37.3696	31.9895	5.38009
		0.885788	37.5847	31.9219	5.66284
		0.893902	37.8562	32.0262	5.82995
		0.902269	37.6484	32.1017	5.54675
		0.910468	37.2009	32.5842	4.61674
		0.918446	36.7412	33.3302	3.41098
		0.926776	36.7136	33.7026	3.01096
		0.934893	36.931	34.1127	2.81821
		0.943037	36.9416	34.2517	2.68987
		0.951322	37.2408	34.1605	3.08031
		0.959253	38.0772	34.0954	3.98184
		0.968714	38.6897	33.6411	5.04857
		0.975507	38.949	33.552	5.39698
		0.983669	38.8369	33.7376	5.09932
		0.991904	38.7413	33.8416	4.89973
		1.00013	38.7528	34.4877	4.26514
		1.0082	38.2856	34.9531	3.33254
		1.01628	38.0683	35.2715	2.7968
		1.0246	38.2057	35.5312	2.67441
		1.03277	38.7299	35.5067	3.2232
		1.04095	39.1611	35.367	3.79412
		1.05191	39.5416	35.407	4.13463
		1.05893	40.091	35.2193	4.87171
		1.06619	40.6177	34.967	5.65074
		1.08771	40.5015	35.3967	5.10476
		1.09897	40.2942	36.1317	4.16255
		1.10619	39.9453	36.4288	3.51649
		1.11459	39.7444	36.8881	2.85626
		1.13217	40.2388	37.2774	2.96141
		1.13898	40.5486	37.1848	3.36384
		1.15057	41.0019	37.0977	3.90417
		1.15729	41.4536	36.7212	4.73239
		1.16417	41.9825	36.7047	5.27773
		1.17132	42.0639	36.9766	5.08736
		1.17956	41.8353	37.0225	4.81272
		1.18769	41.7436	37.776	3.96752
		1.19571	41.5282	38.0959	3.43232
		1.20388	41.5192	38.4199	3.09935
		1.21205	41.6062	38.9974	2.60881
		1.22029	41.7803	38.7838	2.99651
		1.23264	42.4687	38.6447	3.82403
		1.23902	43.2226	38.6419	4.58071
		1.24574	43.4615	38.3383	5.12315
		1.253	43.652	38.3913	5.26066
		1.26107	43.8933	38.8537	5.0396
		1.26918	43.8997	38.6728	5.22687
		1.27735	43.7703	39.2049	4.56544
		1.28558	43.4668	39.5965	3.87028
		1.29353	43.4109	39.5647	3.84621
		1.30166	43.3956	40.1531	3.24241
		1.30996	43.4937	40.2891	3.20452
		1.31814	43.7003	40.0054	3.69489
		1.32627	44.2196	40.332	3.88761
		1.33601	44.4724	40.4322	4.04018
		1.36212	45.2682	40.3405	4.92774
		1.38593	44.7654	41.2554	3.51004
		1.41108	45.0125	41.5861	3.42645
		1.43439	46.0005	41.4965	4.50397
		1.44132	46.452	41.6199	4.83214
		1.44878	46.4412	42.0829	4.35829
		1.45677	46.2101	41.9716	4.2385
		1.46494	46.658	42.2504	4.40762
		1.47296	46.7204	42.733	3.98731
		1.48144	46.4982	42.4452	4.05302
		1.4988	46.526	43.3456	3.18045
		1.50616	46.5179	43.1873	3.33056
		1.5322	47.4789	43.416	4.06281
		1.53883	47.914	43.8115	4.10244
		1.55072	47.9641	43.6569	4.30727
		1.55771	48.0696	43.3357	4.7339
		1.56525	48.3169	44.1825	4.13439
		1.57232	48.3502	43.9604	4.3898
		1.57975	48.1956	44.1427	4.0529
		1.58724	48.0891	44.9151	3.17405
		1.59533	48.3419	44.7444	3.59751
		1.60345	48.7918	44.8261	3.96563
		1.61177	48.944	45.3852	3.55878
		1.61982	48.9686	44.9088	4.05974
		1.63257	49.4033	45.1465	4.25678
		1.63941	49.7888	45.4361	4.35266
		1.64664	49.9111	45.2421	4.66904
		1.6533	49.8706	45.5607	4.30986
		1.66064	49.985	45.6392	4.34582
		1.66863	50.0823	45.535	4.54737
		1.67727	50.1012	46.0586	4.0426
		1.6947	49.8262	46.5109	3.3153
		1.70156	50.0725	47.1334	2.93905
		1.70966	50.3404	47.2322	3.10821
		1.71947	50.4774	47.0127	3.46477
		1.73795	51.7582	46.8449	4.91325
		1.74541	52.0757	46.5301	5.54559
		1.75243	52.1341	47.0774	5.05667
		1.75963	51.9245	46.8888	5.03559
		1.76691	52.0236	47.2392	4.78448
		1.77486	51.7906	48.0175	3.77302
		1.7829	51.4042	48.0417	3.3625
		1.79129	51.52	48.3885	3.13148
		1.80248	51.8016	48.6268	3.1748
		1.80957	52.0711	48.5137	3.55741
		1.81676	52.3772	48.3657	4.01151
		1.82374	52.6889	48.378	4.31086
		1.83192	53.0707	48.1706	4.90004
		1.84027	53.373	48.4244	4.94858
		1.84828	53.1361	48.7438	4.39229
		1.85618	52.8926	48.9311	3.9615
		1.86469	53.1268	49.4082	3.71864
		1.87268	53.1246	49.5755	3.54916
		1.88531	52.9535	49.9725	2.98097
		1.8924	52.968	50.2357	2.7323
		1.89923	53.3613	50.1743	3.18695
		1.90583	53.7859	50.1796	3.60634
		1.91345	54.2821	50.1531	4.12898
		1.92166	54.6365	49.7115	4.92507
		1.92957	55.1008	49.6465	5.45424
		1.93794	55.2578	49.9887	5.26902
		1.95485	54.6861	50.8123	3.87383
		1.96571	54.4278	51.1374	3.29043
		1.97258	54.4064	51.3851	3.02132
		1.97941	54.7072	51.854	2.85317
		1.9868	54.9225	51.6474	3.27506
		1.99495	55.5682	51.476	4.09214
		2.00297	56.3203	51.379	4.94133
		2.01125	56.666	51.0662	5.59981
		2.01947	56.7325	51.1837	5.54879
		2.02739	56.6261	51.5559	5.07018
		2.03555	56.5916	51.6321	4.95949
		2.04945	56.4042	52.2433	4.16093
		2.06853	55.944	52.8242	3.11981
		2.08214	55.9168	53.398	2.5188
		2.08831	56.2212	53.2255	2.99577
		2.09597	56.8089	53.3452	3.46367
		2.10228	57.3201	53.0724	4.24769
		2.1093	57.8085	52.8205	4.98798
		2.1171	58.0143	52.9758	5.03851
		2.1254	57.9612	52.9852	4.97603
		2.13357	57.9721	53.2688	4.70328
		2.14168	57.8618	53.9239	3.93796
		2.14999	57.5499	54.0679	3.48199
		2.1581	57.4155	54.6729	2.74262
		2.16611	57.4208	55.2341	2.18675
		2.17457	57.824	54.7671	3.05693
		2.19804	58.9892	54.8589	4.1303
		2.20518	59.3179	54.4749	4.84309
		2.21735	59.9541	54.9925	4.96156
		2.22419	59.8848	54.7238	5.161
		2.23139	59.7674	55.5895	4.17788
		2.23939	59.9459	55.6128	4.3331
		2.2478	59.8891	55.6205	4.26864
		2.25583	59.8497	56.1631	3.68661
		2.26388	59.8164	56.197	3.61941
		2.27209	60.1327	56.1184	4.01431
		2.28364	60.3229	56.8078	3.51509
		2.30235	60.6496	56.4438	4.2058
		2.30943	61.0562	56.8337	4.22254
		2.31624	61.328	56.6513	4.67666
		2.32245	61.4304	56.5718	4.85861
		2.3295	61.3192	57.123	4.19625
		2.33725	61.3169	56.8525	4.46445
		2.34549	61.5474	57.1893	4.35809
		2.35384	61.4565	57.5859	3.87061
		2.36189	61.2519	57.4387	3.81317
		2.36997	61.6399	58.0508	3.58912
		2.38277	61.8413	58.0396	3.8017
		2.38896	62.0595	57.8002	4.25933
		2.39623	62.1553	58.2809	3.87442
		2.40334	62.2181	58.4109	3.80722
		2.41063	62.352	58.363	3.98908
		2.41895	62.4949	58.9529	3.54199
		2.4272	62.432	58.7032	3.72888
		2.43532	62.7123	58.5957	4.1166
		2.44351	63.0932	59.1154	3.97777
		2.45167	63.2067	58.8215	4.38522
		2.45971	63.17	58.9465	4.22348
		2.46791	63.3541	59.6718	3.68233
		2.47602	63.6379	59.2859	4.35198
		2.4857	63.8469	59.5189	4.32802
		2.49274	63.7332	60.1361	3.59715
		2.50065	63.764	59.8024	3.96166
		2.5089	64.3667	60.0543	4.31237
		2.51683	64.6102	60.4149	4.19529
		2.52502	64.4094	60.1898	4.21961
		2.54656	64.6166	61.0731	3.54356
		2.55371	64.7686	60.703	4.06561
		2.56032	64.8904	61.081	3.80938
		2.56674	65.2435	61.0593	4.18423
		2.57389	65.6158	60.7202	4.89561
		2.59326	65.8096	61.2859	4.52371
		2.60065	65.6862	61.1717	4.51447
		2.6084	65.9224	61.7861	4.13626
		2.61509	65.8261	61.9325	3.89362
		2.62293	65.6858	62.0192	3.66656
		2.63539	65.8811	62.4487	3.4324
		2.64219	66.1334	62.3192	3.81423
		2.649	66.4866	62.3629	4.12372
		2.65525	66.6848	62.8258	3.85899
		2.66344	66.722	62.5658	4.15613
		2.67145	67.2379	62.9194	4.31844
		2.67969	67.3945	63.1335	4.26094
		2.68786	67.4181	62.7782	4.63988
		2.69582	67.4238	63.0699	4.35383
		2.70414	67.6382	63.2068	4.43139
		2.71229	67.5957	63.3521	4.24368
		2.72055	67.586	63.9002	3.68579
		2.73316	67.5215	64.1673	3.35417
		2.73933	67.6687	64.1281	3.54057
		2.74619	68.1497	64.4501	3.69961
		2.75325	68.1659	64.518	3.64787
		2.76138	68.4053	64.3503	4.05506
		2.7695	68.9372	64.4748	4.46242
		2.77769	69.2178	64.2956	4.92214
		2.78584	69.2441	64.3738	4.87029
		2.79398	69.0447	64.9898	4.05481
		2.80226	69.0497	64.9829	4.06684
		2.81234	69.2129	65.3466	3.86627
		2.81866	69.133	65.7913	3.34171
		2.82677	69.0359	65.6811	3.3548
		2.83638	69.377	65.8719	3.50513
		2.84371	69.8462	65.9594	3.88677
		2.86382	70.1665	66.1437	4.02286
		2.87207	70.3397	66.0657	4.27397
		2.89475	70.8248	66.4235	4.40131
		2.90284	70.8052	66.5555	4.24976
		2.91715	70.9337	67.1633	3.77041
		2.9249	70.7814	67.4114	3.36999
		2.9327	70.8845	67.8604	3.02409
		2.94124	71.1687	67.5367	3.63202
		2.94933	71.7407	67.4415	4.29917
		2.97239	72.0069	67.3485	4.65845
		2.97942	72.1794	67.6618	4.51755
		2.98634	72.3596	67.9869	4.37266
		2.99287	72.1454	68.1202	4.02526
		2.99969	72.0776	68.6808	3.39679
		3.00603	72.1665	68.7336	3.4329
		3.01411	72.5195	68.7654	3.75408
		3.02217	72.7432	69.1182	3.62506
		3.03048	72.8866	68.8935	3.99305
		3.03882	73.114	69.0603	4.05372
		3.04998	73.3114	69.1943	4.11706
		3.05728	73.3775	69.22	4.15747
		3.06398	73.4714	69.4605	4.0109
		3.07148	73.472	69.884	3.58808
		3.08084	73.6897	69.7536	3.93613
		3.08744	73.992	69.963	4.02899
		3.11116	74.2115	70.0351	4.17631
		3.11824	74.4811	70.3939	4.08717
		3.12444	74.6846	70.3363	4.34831
		3.13065	74.7139	70.239	4.47495
		3.13786	74.9687	70.7048	4.26393
		3.16247	75.3446	71.2791	4.06548
		3.16965	75.1992	71.3188	3.88046
		3.18948	75.5606	72.1194	3.44127
		3.19606	75.5318	71.9103	3.62148
		3.20302	75.6743	72.0906	3.58362
		3.20971	76.1026	72.3459	3.7567
		3.21789	76.5395	71.9332	4.60635
		3.2261	76.7568	72.0588	4.69803
		3.23439	76.811	72.5028	4.30814
		3.24269	76.9396	72.18	4.75967
		3.25062	77.3412	72.6177	4.72345
		3.25886	77.2975	72.8935	4.40395
		3.26893	77.1784	72.7179	4.46058
		3.27584	77.3256	73.2946	4.03102
		3.28329	77.3288	73.3982	3.93056
		3.29155	77.5418	73.058	4.48379
		3.2996	77.523	73.686	3.83704
		3.30793	77.3121	73.7869	3.52529
		3.31597	77.7103	73.858	3.85232
		3.32431	78.036	74.1929	3.84312
		3.33221	77.9926	74.1162	3.87641
		3.34034	78.0286	74.0905	3.93814
		3.3518	78.3712	74.4683	3.90288
		3.35803	78.4507	74.1367	4.31396
		3.36512	78.4439	74.1841	4.25984
		3.37316	78.581	74.8003	3.78067
		3.38098	78.5465	74.5739	3.97262
		3.38912	78.7846	75.0924	3.69217
		3.39736	78.8474	75.5348	3.31256
		3.40539	78.9616	75.156	3.8056
		3.41364	79.2883	75.5409	3.74736
		3.42193	79.5054	75.8975	3.60789
		3.43025	79.6714	75.5938	4.07768
		3.44728	80.1857	76.2328	3.95288
		3.45476	80.4879	75.7164	4.77149
		3.4738	80.418	76.0566	4.3614
		3.48048	80.6244	75.7367	4.88768
		3.48717	80.8393	76.3876	4.45166
		3.49543	80.5612	76.6557	3.90547
		3.50328	80.4583	76.7442	3.71418
		3.51645	80.6675	77.5955	3.07206
		3.52349	80.8475	77.3675	3.47998
		3.53033	80.9087	77.4535	3.45519
		3.53688	81.2232	77.9149	3.30824
		3.54421	81.3968	77.5301	3.86671
		3.55243	82.1441	77.5056	4.63855
		3.56038	82.3117	77.7667	4.54501
		3.56862	82.0767	77.615	4.46167
		3.57673	82.1783	78.1005	4.07779
		3.58481	82.3495	78.4702	3.87935
		3.59302	82.1849	78.2558	3.92905
		3.60125	82.2459	78.7073	3.53853
		3.60943	82.3822	78.8888	3.49345
		3.61915	82.733	78.6326	4.10036
		3.62604	82.9065	79.0421	3.86447
		3.63373	82.8759	79.0899	3.78599
		3.64184	83.0666	78.8438	4.22272
		3.65016	83.4835	79.3564	4.1271
		3.65842	83.4888	79.3021	4.18671
		3.66666	83.3514	79.2929	4.05855
		3.67491	83.5025	79.9233	3.57918
		3.683	83.7215	79.82	3.90147
		3.69106	83.9354	80.0802	3.85523
		3.70202	83.8083	80.7064	3.10188
		3.70874	83.6239	80.6515	2.97241
		3.71592	84.214	80.7169	3.49713
		3.73935	84.8426	80.5212	4.32139
		3.74866	85.2801	81.2001	4.08006
		3.76806	85.5686	81.3591	4.20949
		3.78656	85.5406	81.6992	3.84144
		3.79857	85.901	82.0388	3.86221
		3.80531	85.8775	81.9129	3.96459
		3.81331	85.962	82.18	3.78205
		3.82144	86.2558	82.3384	3.9174
		3.82955	86.2874	82.5099	3.7775
		3.83767	86.2627	82.7967	3.46603
		3.84569	86.539	82.7761	3.76291
		3.85402	86.882	82.6359	4.24602
		3.86209	86.9922	83.0005	3.99177
		3.87034	86.7632	83.086	3.67725
		3.88306	86.9703	83.2381	3.73225
		3.88946	87.2651	83.4151	3.84993
		3.89612	87.2614	83.5379	3.72351
		3.90287	87.2612	83.9273	3.3339
		3.91126	87.3607	83.9186	3.44213
		3.91938	87.9335	83.8492	4.08428
		3.92753	88.267	84.0132	4.25377
		3.93562	88.2349	83.98	4.25495
		3.94376	88.2878	84.1902	4.09759
		3.95199	88.5341	84.6272	3.90692
		3.96016	88.5629	84.6559	3.90692
		3.9682	88.5705	84.8772	3.6933
		3.97626	88.4772	84.915	3.56227
		3.98551	88.7211	84.8883	3.83279
		3.9927	88.7765	85.0351	3.7414
		4.00074	88.7032	85.3801	3.3231
		4.00884	88.6799	85.4484	3.23154
		4.01717	89.1585	85.7562	3.40237
		4.03524	89.589	85.7458	3.84325
		4.04185	89.9131	86.0673	3.84589
		4.04975	90.246	85.8717	4.37428
		4.0578	90.4772	85.8152	4.662
		4.07818	90.1392	86.3402	3.79902
		4.08468	90.1402	86.6763	3.46391
		4.09102	90.1227	87.3039	2.81875
		4.10269	90.1827	87.1425	3.04023
		4.10983	90.4092	87.3992	3.01
		4.11716	90.9163	87.5105	3.40579
		4.12373	91.4023	87.0747	4.32764
		4.13143	91.5823	87.3307	4.25162
		4.13943	91.6187	87.4078	4.21094
		4.14745	91.8057	87.2292	4.57656
		4.15582	92.1886	87.4691	4.71958
		4.16383	91.9439	87.9382	4.00575
		4.17187	91.7335	87.8586	3.87496
		4.17992	91.6922	88.6028	3.0894
		4.18839	91.7834	88.6822	3.10125
		4.20023	92.1227	88.6059	3.51685
		4.20671	92.2953	89.0539	3.24146
		4.21264	92.3265	89.074	3.25259
		4.22066	92.7496	88.9763	3.77329
		4.22912	93.1377	89.2092	3.92847
		4.2371	93.2499	88.8313	4.41863
		4.24522	93.5398	88.8399	4.69986
		4.25344	93.6095	89.496	4.11346
		4.2615	93.5965	89.445	4.15147
		4.26973	93.4767	89.8904	3.58637
		4.28239	93.4165	90.5164	2.90008
		4.28934	93.4229	90.2455	3.17747
		4.29696	94.019	90.6332	3.38583
		4.31658	94.2711	90.2381	4.03292
		4.32346	94.7639	90.6668	4.097
		4.32987	95.1163	90.5776	4.53871
		4.33703	95.1755	90.3523	4.82323
		4.35595	94.9324	91.3285	3.6039
		4.36283	95.0603	91.0893	3.97095
		4.36962	95.214	91.6778	3.53614
		4.37643	95.1089	91.6596	3.44931
		4.38409	95.3113	91.5336	3.77773
		4.39204	95.5774	92.1434	3.43396
		4.40019	95.7186	92.0177	3.70091
		4.40828	95.9554	91.8632	4.09222
		4.41867	96.1769	92.5589	3.61796
		4.42468	96.4427	92.2636	4.17909
		4.43282	96.6827	92.3012	4.38147
		4.44121	96.6586	92.7109	3.94762
		4.44902	96.482	92.6409	3.84114
		4.45773	96.9453	93.0273	3.91803
		4.4658	97.02	93.4307	3.58929
		4.47411	96.801	93.2531	3.54793
		4.48216	97.0017	93.588	3.41367
		4.49021	97.2947	93.6062	3.68855
		4.50175	97.6446	93.2099	4.43463
		4.50809	97.6923	93.4811	4.21115
		4.51459	97.8464	93.6518	4.19466
		4.52269	98.1119	93.5931	4.51881
		4.53096	98.1324	94.3096	3.82282
		4.53909	97.9459	94.5278	3.41809
		4.54704	97.7732	94.3689	3.40427
		4.55535	98.382	95.0318	3.35026
		4.56348	98.5893	94.8433	3.746
		4.57154	98.8553	94.6912	4.16411
		4.57965	98.919	95.086	3.83302
		4.58801	99.0837	94.8582	4.22554
		4.59995	99.3689	94.9972	4.37179
		4.61835	99.1513	95.4382	3.71305
		4.62507	99.3454	95.5546	3.79079
		4.63155	99.4268	96.034	3.39281
		4.63778	99.375	95.8248	3.55026
		4.64514	99.4829	96.1336	3.34922
		4.6535	99.6691	96.4723	3.1968
		4.66681	99.9834	96.2415	3.74189
		4.67351	100.129	96.5735	3.55522
		4.68097	100.205	96.7942	3.41117
		4.70058	100.793	96.8803	3.91284
		4.70752	101.044	96.997	4.04659
		4.71476	101.085	96.8205	4.26443
		4.73337	101.332	97.5641	3.76802
		4.74031	101.438	97.4714	3.96619
		4.74673	101.298	97.9256	3.37225
		4.75288	101.407	97.8388	3.56869
		4.7602	101.664	98.036	3.62761
		4.76741	101.824	98.4057	3.41807
		4.77573	101.824	98.499	3.32469
		4.78377	102.044	98.7227	3.32163
		4.79183	102.594	98.8118	3.78188
		4.80256	102.861	98.728	4.13318
		4.8222	103.214	99.0433	4.17103
		4.82921	103.434	98.9791	4.45478
		4.83572	103.791	99.079	4.71171
		4.84297	103.666	99.2138	4.45266
		4.84966	103.46	99.4207	4.03921
		4.85688	103.535	99.9691	3.56628
		4.865	103.598	100.088	3.50995
		4.87348	103.557	100.227	3.33044
		4.88525	103.646	100.391	3.2555
		4.89273	104.095	100.316	3.77959
		4.91394	104.424	100.57	3.85468
		4.92028	104.667	100.461	4.20659
		4.93412	105.032	100.984	4.0483
		4.94137	104.973	100.997	3.97587
		4.96065	105.272	101.316	3.95658
		4.9671	105.311	101.431	3.88055
		4.97429	105.345	101.903	3.44225
		4.9853	105.28	102.081	3.19895
		4.99194	105.524	102.027	3.49693
		4.99869	105.96	102.365	3.59464
		5.00559	106.103	101.985	4.11829
		5.01269	106.291	102.051	4.23985
		5.02021	106.567	102.158	4.40899
		5.02839	106.674	102.087	4.58686
		5.03652	106.707	102.618	4.08866
		5.04457	106.537	103.019	3.51789
		5.05274	106.523	103.169	3.35415
		5.06081	106.7	103.562	3.13793
		5.06881	107.03	103.722	3.30868
		5.08239	107.176	103.349	3.82657
		5.08862	107.602	103.552	4.05023
		5.09571	108.032	103.456	4.57587
		5.10259	108.255	103.276	4.97887
		5.10967	108.257	103.817	4.43977
		5.11807	107.998	103.996	4.00254
		5.12619	108.148	104.043	4.10543
		5.13436	108.353	104.606	3.74738
		5.14238	108.193	104.41	3.78266
		5.1506	108.322	104.653	3.66859
		5.15875	108.506	105.054	3.4511
		5.16671	108.707	104.784	3.92387
		5.17494	108.787	104.976	3.81025
		5.18608	108.775	105.203	3.57262
		5.20775	109.395	105.363	4.0324
		5.23383	109.691	106.172	3.51936
		5.24102	109.506	106.172	3.3338
		5.24828	109.8	106.643	3.15673
		5.25658	109.881	106.545	3.33639
		5.26476	110.378	106.328	4.0494
		5.27333	110.729	106.797	3.93202
		5.29122	111.076	106.574	4.50217
		5.29862	111.223	107.26	3.96253
		5.3055	111.365	107.083	4.28195
		5.31352	111.323	107.231	4.09224
		5.32195	111.336	107.966	3.36916
		5.33351	111.505	107.657	3.84858
		5.34025	111.937	107.846	4.09186
		5.34704	112.039	108.27	3.76946
		5.35437	112.041	107.803	4.23784
		5.36249	112.285	108.288	3.99666
		5.37078	112.381	108.613	3.76718
		5.37888	112.379	108.268	4.11041
		5.38717	112.663	108.687	3.97621
		5.39544	112.872	108.843	4.02863
		5.40346	113.107	108.512	4.59508
		5.41138	113.225	108.916	4.30888
		5.41963	113.013	109.174	3.83907
		5.43252	113.247	108.915	4.33273
		5.43971	113.456	109.645	3.81111
		5.44631	113.337	109.633	3.70379
		5.45293	113.309	109.651	3.65817
		5.46039	113.536	110.164	3.37228
		5.46855	113.763	109.927	3.83637
		5.47655	113.937	109.818	4.11934
		5.48482	113.977	110.504	3.47247
		5.49306	114.082	110.317	3.76489
		5.50111	114.513	110.37	4.1427
		5.50934	114.616	110.879	3.73693
		5.51744	114.467	110.345	4.12188
		5.52577	114.755	110.652	4.10311
		5.53573	114.908	110.99	3.91812
		5.55415	114.836	111.473	3.36279
		5.56164	114.874	111.817	3.05667
		5.56852	115.228	111.785	3.4428
		5.57563	115.477	112.076	3.401
		5.59487	115.984	111.801	4.18385
		5.60177	116.58	112.002	4.57824
		5.60809	116.741	111.997	4.7439
		5.61858	116.634	111.767	4.8669
		5.62528	116.599	112.56	4.0392
		5.63245	116.611	112.723	3.88774
		5.63982	116.533	112.846	3.68678
		5.6478	116.759	113.351	3.40804
		5.65598	116.719	113.185	3.53404
		5.6645	117.309	113.208	4.1007
		5.67246	117.505	113.55	3.95489
		5.68064	117.569	113.315	4.25338
		5.68871	117.794	113.425	4.3689
		5.69972	117.893	113.767	4.12585
		5.70634	118.147	113.76	4.38787
		5.71324	118.188	114.025	4.16373
		5.72147	118.122	114.288	3.83409
		5.72949	118.141	114.462	3.67869
		5.7377	118.445	114.558	3.88721
		5.74572	118.367	114.895	3.47252
		5.75395	118.345	114.837	3.50773
		5.76223	118.553	115.282	3.27053
		5.77037	118.789	115.147	3.64213
		5.77877	119.039	114.898	4.14179
		5.79747	119.314	115.172	4.14259
		5.80401	119.661	115.349	4.31118
		5.8126	119.639	115.815	3.82394
		5.81958	119.582	115.744	3.8378
		5.82749	119.662	116.08	3.58181
		5.83562	119.847	116.278	3.56873
		5.84368	120.01	116.294	3.71639
		5.85216	120.029	116.536	3.49306
		5.86971	120.71	116.528	4.18204
		5.87651	120.933	116.78	4.15296
		5.8846	120.768	117.132	3.63553
		5.89293	120.805	117.243	3.56253
		5.90056	121.306	117.472	3.83394
		5.9089	121.489	117.399	4.08958
		5.91686	121.588	117.472	4.11581
		5.92508	121.753	117.722	4.03055
		5.93331	122.055	117.434	4.62177
		5.94188	122.208	117.696	4.51219
		5.96224	122.144	117.939	4.20513
		5.96939	122.21	118.325	3.8843
		5.98376	122.335	118.5	3.83553
		5.99042	122.266	118.839	3.42695
		5.99875	122.396	119.21	3.18566
		6.0068	122.572	119.203	3.36881
		6.01501	122.7	119.642	3.05842
		6.02329	122.868	119.525	3.34351
		6.03125	123.344	119.282	4.0624
		6.03929	123.737	119.412	4.32497
		6.05163	123.767	119.202	4.56518
		6.05844	123.745	119.477	4.2676
		6.06537	123.886	119.825	4.06074
		6.07202	123.953	119.879	4.07398
		6.08042	124.058	120.382	3.67608
		6.08831	123.855	120.72	3.13487
		6.09642	124.186	120.484	3.70243
		6.10467	124.74	120.759	3.98126
		6.12346	124.829	120.547	4.28217
		6.1313	124.962	120.973	3.98942
		6.13752	125.271	121.15	4.12054
		6.14565	125.308	121.093	4.21476
		6.164	125.127	121.745	3.38264
		6.17047	125.376	121.587	3.78944
		6.18352	125.826	122.118	3.70861
		6.18988	125.835	121.717	4.11804
		6.19753	126.266	121.702	4.56342
		6.20409	126.609	122.054	4.55529
		6.21147	126.718	121.859	4.85894
		6.21862	126.649	122.17	4.47885
		6.22714	126.643	122.739	3.90341
		6.23506	126.724	122.601	4.12385
		6.24329	126.755	123.019	3.73545
		6.25111	126.733	123.514	3.21899
		6.25936	126.7	123.35	3.34946
		6.26744	127.211	123.736	3.47473
		6.27554	127.491	123.977	3.51411
		6.28508	127.575	123.494	4.08013
		6.29228	128.037	123.718	4.31908
		6.30042	128.301	123.705	4.59646
		6.30857	128.652	123.269	5.38256
		6.31687	128.681	123.99	4.69063
		6.34069	128.148	124.292	3.85604
		6.34756	128.498	124.88	3.6182
		6.35403	128.254	124.915	3.3396
		6.36044	128.112	124.986	3.12562
		6.367	128.329	125.587	2.74172
		6.37394	128.705	125.266	3.43944
		6.39722	129.317	125.531	3.78634
		6.40415	129.45	125.393	4.05713
		6.42286	129.707	125.729	3.97845
		6.43058	129.793	125.953	3.83923
		6.43877	129.869	126.401	3.46781
		6.44692	129.792	126.2	3.59244
		6.45509	130.101	126.781	3.31935
		6.467	130.205	126.853	3.35239
		6.48583	130.854	127.1	3.75448
		6.49234	130.725	127.256	3.46938
		6.49852	130.858	127.079	3.77878
		6.50479	131.269	127.461	3.80817
		6.5122	131.45	127.583	3.8674
		6.52065	131.336	127.593	3.74327
		6.52868	131.64	128.102	3.53839
		6.53692	131.823	127.933	3.89004
		6.54508	132.318	127.721	4.59637
		6.553	132.522	127.987	4.53538
		6.56594	132.443	127.74	4.70246
		6.57263	132.724	127.864	4.85958
		6.57921	132.87	128.456	4.41397
		6.58582	132.699	128.556	4.14296
		6.59417	132.628	128.971	3.65665
		6.60191	132.59	129.542	3.0482
		6.61013	132.804	129.467	3.33684
		6.61836	133.3	129.531	3.76871
		6.62658	133.329	129.514	3.8149
		6.63481	133.636	129.257	4.37898
		6.64284	134.032	129.578	4.45461
		6.65093	134.135	129.687	4.44759
		6.65883	134.157	129.584	4.5721
		6.66877	134.353	129.94	4.4128
		6.67575	134.35	130.085	4.26475
		6.68331	134.41	129.963	4.44707
		6.69178	134.48	130.472	4.00794
		6.69985	134.289	130.441	3.84764
		6.70836	134.542	130.592	3.95024
		6.72921	134.49	130.935	3.55484
		6.73573	134.509	131.277	3.23248
		6.74271	134.813	131.597	3.21631
		6.74897	135.197	131.388	3.80974
		6.7572	135.298	131.594	3.70378
		6.77493	135.71	131.663	4.04687
		6.7815	135.997	132.048	3.94898
		6.78928	135.96	132.186	3.774
		6.79743	135.885	132.197	3.68826
		6.80564	136.279	132.376	3.9033
		6.81821	136.585	132.485	4.10001
		6.82451	136.678	132.555	4.12331
		6.83067	136.632	133.031	3.60161
		6.83842	136.748	133.064	3.6843
		6.84652	137.155	133.135	4.02025
		6.8545	137.296	133.409	3.88714
		6.86277	137.411	133.395	4.01558
		6.87101	137.756	133.516	4.24054
		6.87925	138.052	133.593	4.45898
		6.88737	138.155	133.513	4.64158
		6.89544	138.141	133.876	4.26482
		6.9037	138.114	133.967	4.14678
		6.91637	138.258	134.263	3.99497
		6.92355	138.25	134.603	3.64681
		6.93054	138.144	134.711	3.43246
		6.9371	138.272	134.864	3.40794
		6.94448	138.714	135.055	3.65947
		6.95273	138.904	134.935	3.96927
		6.96083	138.963	135.047	3.91517
		6.96865	139.192	135.145	4.04725
		6.97726	139.5	135.018	4.48148
		6.98555	139.657	135.311	4.34575
		7.00256	139.57	135.458	4.11133
		7.01026	139.768	136.022	3.74571
		7.01787	139.849	136.226	3.62302
		7.02588	139.935	136.061	3.87455
		7.03424	140.042	136.532	3.50953
		7.04232	140.14	136.706	3.43333
		7.06064	140.79	136.637	4.15309
		7.0673	141.004	136.411	4.5928
		7.07703	141.331	136.138	5.19234
		7.08387	141.405	136.962	4.44261
		7.09107	141.246	136.813	4.43265
		7.09931	141.06	137.296	3.76335
		7.10776	141.121	137.935	3.18577
		7.11566	141.116	137.885	3.23124
		7.12408	141.494	138.197	3.29698
		7.13223	141.649	138.247	3.40223
		7.14009	142.091	137.837	4.25403
		7.14824	142.457	138.007	4.44987
		7.15647	142.59	138.127	4.46291
		7.16827	142.608	137.939	4.66916
		7.17526	142.622	138.515	4.10714
		7.18231	142.742	138.864	3.87859
		7.18913	142.633	138.628	4.0049
		7.19731	142.649	139.336	3.31286
		7.20529	142.698	139.26	3.43778
		7.21347	142.835	139.184	3.6504
		7.22164	143.058	139.566	3.49207
		7.22978	143.2	139.38	3.82013
		7.23805	143.556	139.211	4.3446
		7.24618	143.891	139.751	4.14055
		7.25431	143.91	139.55	4.36009
		7.2667	144.245	139.435	4.80975
		7.28664	144.135	140.025	4.10981
		7.31208	144.129	141.145	2.9831
		7.31966	144.231	141.425	2.80521
		7.34304	145.032	141.146	3.88617
		7.35077	145.528	141.428	4.09974
		7.37085	145.766	141.878	3.88807
		7.37793	145.752	141.869	3.88293
		7.38486	146.05	142.461	3.58873
		7.39305	146.077	142.303	3.77354
		7.401	146.069	142.196	3.87297
		7.40942	146.441	142.793	3.64777
		7.4173	146.645	142.718	3.92696
		7.42546	146.961	142.64	4.32106
		7.43377	146.983	143.308	3.67555
		7.4418	147.213	142.994	4.21946
		7.45171	147.618	143.196	4.42182
		7.45847	147.831	143.639	4.19114
		7.46653	147.588	143.419	4.16859
		7.47442	147.823	143.622	4.20081
		7.48261	148.106	144.048	4.05816
		7.491	148.066	143.907	4.15909
		7.49891	148.172	144.081	4.09107
		7.50702	148.312	144.386	3.92557
		7.5152	148.626	144.065	4.56151
		7.52317	148.969	144.37	4.59815
		7.53469	148.754	144.57	4.18364
		7.54144	148.744	144.435	4.30908
		7.54813	149.098	145.088	4.01025
		7.55595	148.988	145.196	3.79186
		7.56412	148.8	145.189	3.61174
		7.57237	148.789	145.683	3.10673
		7.58053	148.925	145.426	3.49953
		7.58847	149.165	145.335	3.82972
		7.59671	149.399	145.759	3.64017
		7.60477	149.496	145.527	3.96962
		7.6134	149.8	145.952	3.84734
		7.6308	150.041	146.007	4.03327
		7.63792	150.198	146.261	3.93764
		7.65688	150.469	146.529	3.93967
		7.66348	150.471	146.782	3.68877
		7.6699	150.346	147.174	3.17163
		7.67842	150.384	147.336	3.04786
		7.68628	150.892	147.748	3.1434
		7.69914	151.108	147.911	3.19697
		7.70563	151.39	147.693	3.69671
		7.71197	152.032	147.547	4.48502
		7.71928	152.5	147.487	5.01306
		7.72722	152.658	147.321	5.33612
		7.73567	152.682	147.659	5.02316
		7.74373	152.757	147.608	5.14854
		7.75179	152.768	148.038	4.73055
		7.75998	152.543	148.449	4.09419
		7.76792	152.206	148.684	3.52232
		7.77634	152.291	149.011	3.28041
		7.7844	152.623	149.246	3.37685
		7.7928	152.759	149.139	3.61988
		7.80185	152.939	149.226	3.71363
		7.80907	153.121	149.409	3.71233
		7.81715	153.586	149.328	4.25749
		7.82506	153.831	149.449	4.3817
		7.83309	153.754	149.447	4.30693
		7.84152	153.724	149.459	4.26494
		7.8496	153.914	149.866	4.04858
		7.85772	153.866	150.077	3.78934
		7.8657	153.686	150.571	3.1143
		7.87406	153.778	150.739	3.03888
		7.885	154.056	150.793	3.2621
		7.9042	154.887	150.938	3.94813
		7.91106	155.26	150.713	4.54623
		7.91857	155.64	150.866	4.77416
		7.93747	155.773	151.046	4.72749
		7.94446	155.516	151.5	4.01591
		7.95155	155.398	151.884	3.51323
		7.95821	155.424	152.089	3.33571
		7.96537	155.382	152.452	2.93071
		7.972	155.521	152.371	3.14976
		7.98026	155.918	152.169	3.74932
		7.98835	156.522	152.53	3.99193
		7.99635	156.877	152.104	4.7733
		8.00464	157.154	152.024	5.12969
		8.01269	157.353	152.411	4.94274
		8.02084	157.325	152.309	5.01634
		8.03339	157.262	152.854	4.40832
		8.04043	156.904	153.441	3.46237
		8.04765	156.65	153.452	3.19834
		8.05422	156.922	153.975	2.94699
		8.06144	157.146	154.1	3.04653
		8.06977	157.395	154.002	3.39229
		8.07871	157.732	154.091	3.64131
		8.08591	158.325	153.748	4.57672
		8.09429	158.687	153.358	5.32868
		8.10237	158.878	153.606	5.27224
		8.11606	158.786	153.644	5.14151
		8.12253	158.916	153.718	5.19893
		8.12986	158.763	154.686	4.0768
		8.13636	158.336	154.782	3.55427
		8.1432	158.012	155.112	2.90005
		8.15107	158.457	155.658	2.79854
		8.15941	158.617	155.396	3.22134
		8.16774	159.043	155.292	3.7508
		8.1759	159.194	155.634	3.55935
		8.184	159.468	155.126	4.34189
		8.19236	159.779	155.565	4.21386
		8.20974	159.573	155.769	3.80452
		8.21656	159.806	156.363	3.44319
		8.2246	159.806	156.65	3.15625
		8.23289	160.037	156.331	3.70597
		8.24126	160.195	156.704	3.49073
		8.26265	160.659	156.445	4.21388
		8.26939	161.201	156.79	4.41089
		8.27639	161.184	156.657	4.52642
		8.28292	161.323	156.622	4.7015
		8.29019	161.586	157.224	4.36195
		8.30865	161.153	157.479	3.6742
		8.31514	161.234	158.079	3.1542
		8.3224	161.176	158.153	3.02285
		8.33048	161.475	158.394	3.08018
		8.33872	161.735	158.755	2.98049
		8.34952	162.028	158.165	3.86295
		8.35573	162.633	158.128	4.50515
		8.36675	163.137	158.323	4.81468
		8.38583	163.321	158.589	4.73185
		8.39812	163.091	158.955	4.13645
		8.40435	162.94	159.693	3.24691
		8.41214	162.809	160.019	2.79014
		8.42022	163.046	159.82	3.22645
		8.42845	163.625	160.089	3.53629
		8.43656	163.854	159.96	3.89376
		8.44488	163.956	159.655	4.30131
		8.45296	164.311	160.181	4.12993
		8.47064	164.718	159.936	4.7823
		8.4775	164.735	160.438	4.29724
		8.48548	164.669	160.444	4.22466
		8.49385	164.764	160.671	4.09265
		8.50172	164.755	161.155	3.5994
		8.50992	164.602	160.994	3.60767
		8.5182	164.882	161.198	3.68347
		8.52666	165.09	161.663	3.42719
		8.53478	165.488	161.273	4.21494
		8.55253	165.89	161.808	4.08197
		8.56006	166.14	161.509	4.63033
		8.56732	166.247	161.992	4.25566
		8.57519	166.087	162.297	3.7904
		8.58337	166.095	162.331	3.76412
		8.59148	166.331	162.743	3.58864
		8.59981	166.334	162.729	3.60465
		8.60794	166.42	162.627	3.79381
		8.61796	166.743	162.642	4.10124
		8.62481	167.077	162.631	4.44616
		8.63216	167.419	162.521	4.89772
		8.64043	167.378	163.093	4.28557
		8.64857	167.299	163.31	3.9893
		8.65676	167.518	163.468	4.0505
		8.665	167.622	163.718	3.90361
		8.67305	167.642	163.751	3.89052
		8.68121	167.632	163.863	3.76948
		8.68932	167.884	164.105	3.77879
		8.70106	167.944	164.039	3.90534
		8.70763	168.091	164.325	3.76522
		8.71437	168.152	164.557	3.59429
		8.72199	168.435	164.591	3.84451
		8.73019	168.698	164.869	3.8291
		8.73836	168.826	164.816	4.00955
		8.74652	168.953	164.672	4.2812
		8.75446	169.136	165.011	4.1252
		8.76314	169.316	165.025	4.2901
		8.78049	169.212	165.647	3.56564
		8.78722	169.186	165.78	3.40586
		8.79545	169.533	166.109	3.42351
		8.80351	169.586	166.292	3.29458
		8.81175	169.89	166.113	3.77769
		8.81974	170.327	166.178	4.1493
		8.82826	170.699	166.239	4.46018
		8.84547	170.737	166.704	4.03275
		8.85253	170.832	166.935	3.89672
		8.86059	170.882	166.769	4.11277
		8.86867	171.127	167.227	3.89974
		8.87671	171.131	167.089	4.04236
		8.88544	171.221	167.303	3.91824
		8.8931	171.423	167.774	3.64872
		8.90117	171.494	167.615	3.87866
		8.90956	171.706	167.742	3.96424
		8.91766	171.796	168.252	3.54394
		8.92586	172.213	167.992	4.22115
		8.93383	172.377	168.209	4.168
		8.942	172.337	168.459	3.87742
		8.95153	172.441	168.238	4.20303
		8.95872	172.635	168.588	4.04686
		8.96652	172.579	169.003	3.57566
		8.97471	172.532	168.986	3.54655
		8.98281	172.678	169.48	3.19861
		8.99104	172.951	169.428	3.52233
		8.99913	173.461	169.093	4.36766
		9.00748	173.824	169.474	4.34994
		9.0155	173.818	169.384	4.43463
		9.0237	173.984	169.298	4.6853
		9.03458	174.339	169.735	4.60337
		9.05774	174.023	170.62	3.40294
		9.06532	174.195	170.336	3.85881
		9.08498	174.385	170.976	3.40951
		9.09203	174.62	170.768	3.85133
		9.0996	175.037	171.101	3.93634
		9.10645	175.296	171.176	4.11994
		9.13266	175.623	171.379	4.24389
		9.1395	175.664	171.038	4.62596
		9.14677	175.563	171.812	3.75094
		9.15426	175.357	172.13	3.22701
		9.16232	175.443	172.112	3.33094
		9.17072	175.716	172.748	2.96743
		9.17845	175.932	172.358	3.57389
		9.18664	176.541	172.241	4.30007
		9.19491	176.954	172.558	4.39588
		9.20312	176.993	172.391	4.60218
		9.21543	177.187	172.279	4.90796
		9.22148	177.198	172.842	4.35628
		9.22865	177.102	172.895	4.20697
		9.23563	176.902	173.352	3.54908
		9.24403	176.867	173.85	3.0173
		9.25193	176.711	173.636	3.07505
		9.26005	177.32	173.889	3.43094
		9.26827	177.575	173.979	3.59675
		9.27655	177.644	173.559	4.08544
		9.28478	177.999	173.862	4.13763
		9.29281	178.27	174.006	4.26412
		9.301	178.465	173.819	4.64606
		9.3091	178.524	174.298	4.22625
		9.31876	178.439	174.477	3.96227
		9.32572	178.512	174.345	4.16757
		9.33364	178.451	175.209	3.24246
		9.34178	178.391	175.19	3.2012
		9.34998	178.372	175.222	3.1505
		9.35826	178.82	175.791	3.02945
		9.36625	179.074	175.741	3.33284
		9.37457	179.542	175.18	4.36207
		9.39372	179.926	175.419	4.50646
		9.40015	180.357	175.532	4.82537
		9.40815	180.298	176.043	4.25487
		9.42719	180.061	176.44	3.62102
		9.43405	180.22	176.84	3.37983
		9.44082	180.076	176.941	3.13412
		9.45174	180.158	177.135	3.02319
		9.45814	180.423	177.336	3.08782
		9.46507	180.874	176.977	3.89645
		9.47239	181.248	177.252	3.9962
		9.48032	181.328	177.354	3.97407
		9.48861	181.383	177.176	4.20707
		9.49664	181.777	177.626	4.15008
		9.50475	181.833	177.719	4.11371
		9.51286	181.762	177.657	4.10489
		9.52102	181.946	178.149	3.79691
		9.52931	182.033	177.946	4.08659
		9.53775	182.248	178.09	4.15797
		9.54975	182.291	178.652	3.6397
		9.5565	182.161	178.552	3.60967
		9.56283	182.39	178.75	3.64042
		9.57	182.725	179.05	3.67501
		9.57804	182.781	178.889	3.89265
		9.58612	182.978	179.143	3.83511
		9.59442	183.26	179.49	3.77043
		9.60252	183.557	179.436	4.1212
		9.61074	183.591	179.649	3.94228
		9.61867	183.601	179.804	3.79694
		9.62698	183.643	179.664	3.9791
		9.6351	183.923	179.662	4.26057
		9.64334	183.976	179.828	4.14727
		9.6515	183.898	179.673	4.22514
		9.66	184.007	180.187	3.81971
		9.67735	184.262	180.612	3.64947
		9.68456	184.21	180.907	3.30299
		9.69962	184.279	180.994	3.28523
		9.70619	184.709	181.008	3.70106
		9.713	184.928	181.24	3.6885
		9.72014	184.763	181.289	3.47397
		9.72765	184.881	181.417	3.46414
		9.73424	185.162	181.671	3.49099
		9.74206	185.187	181.801	3.38572
		9.76205	185.362	182.109	3.2524
		9.76885	185.821	181.926	3.89568
		9.77575	186.184	182.093	4.09075
		9.78287	186.218	182.166	4.05199
		9.79018	186.375	182.01	4.36417
		9.79868	186.613	182.453	4.16028
		9.81698	186.491	182.757	3.73334
		9.82402	186.468	183.102	3.36593
		9.83101	186.55	183.093	3.45684
		9.83888	186.864	183.577	3.28615
		9.85158	186.919	183.602	3.31668
		9.85855	187.105	183.545	3.55989
		9.86462	187.439	183.88	3.55859
		9.87159	187.67	184.045	3.62439
		9.87983	187.703	184.023	3.67985
		9.88793	187.829	184.422	3.40783
		9.89615	188.231	184.132	4.09843
		9.90447	188.486	184.052	4.43428
		9.91253	188.644	184.477	4.16669
		9.92057	188.548	184.554	3.99438
		9.92891	188.483	184.825	3.65834
		9.93699	188.703	185.413	3.28939
		9.94939	188.657	185.257	3.40039
		9.95676	188.546	185.697	2.84828
		9.97975	189.608	185.603	4.00455
		9.98701	189.641	185.791	3.85007
		9.99455	189.742	185.671	4.07089
		10.0022	190.08	186.004	4.07603
		10.011	190.111	186.1	4.01114
		10.0306	189.997	186.542	3.45499
		10.0377	190.211	186.541	3.66998
		10.0502	190.243	186.676	3.56619
		10.0568	190.175	187.155	3.01903
		10.0636	190.226	187.106	3.12069
		10.0702	190.556	187.046	3.51012
		10.0796	190.847	187.577	3.27007
		10.0864	190.832	187.376	3.4557
		10.0942	191.065	187.339	3.72562
		10.1008	191.222	188.068	3.15363
		10.1084	191.421	187.746	3.6745
		10.1164	191.613	188.067	3.5464
		10.1247	191.593	188.506	3.08659
		10.1326	191.709	188.433	3.27622
		10.141	192.066	188.37	3.6951
		10.1512	192.207	188.6	3.60676
		10.1573	192.308	188.118	4.18983
		10.1654	192.694	188.367	4.32652
		10.1736	192.842	188.804	4.03768
		10.1816	192.827	188.646	4.18101
		10.19	192.871	189.296	3.57537
		10.1981	192.888	189.576	3.31162
		10.2062	193	189.469	3.53009
		10.2142	193.246	189.965	3.28079
		10.2225	193.13	189.936	3.19459
		10.2354	193.301	189.621	3.67958
		10.2554	193.989	189.97	4.01964
		10.2633	193.998	190.665	3.33329
		10.2713	194.185	190.485	3.70026
		10.2837	194.55	190.521	4.02851
		10.2909	194.72	190.906	3.81371
		10.2981	194.513	190.726	3.78629
		10.3045	194.816	190.849	3.96639
		10.3124	195.155	191.416	3.7391
		10.3377	195.26	191.765	3.49484
		10.361	195.729	191.86	3.8692
		10.3679	195.655	192.121	3.53363
		10.3753	195.93	191.832	4.09835
		10.3852	196.152	192.373	3.77865
		10.3921	196.043	192.647	3.39628
		10.3988	195.932	192.262	3.67018
		10.406	196.154	192.689	3.46485
		10.4129	196.474	192.73	3.7441
		10.4203	196.659	192.527	4.13227
		10.44	196.536	193.333	3.20316
		10.4471	196.785	193.422	3.36278
		10.4538	196.757	193.904	2.85312
		10.4605	196.535	193.86	2.67531
		10.4676	196.942	194.093	2.84875
		10.4912	197.649	193.962	3.68674
		10.4989	197.856	194.145	3.71037
		10.5054	197.975	194.251	3.72486
		10.5124	198.243	194.193	4.04996
		10.5191	198.361	194.468	3.89253
		10.5258	198.265	194.761	3.50337
		10.533	198.161	194.839	3.32189
		10.5407	198.446	195.163	3.28237
		10.5485	198.563	195.342	3.22018
		10.5567	198.702	195.146	3.55548
		10.5682	198.948	195.49	3.4583
		10.5751	199.278	195.391	3.88644
		10.5813	199.331	195.575	3.75552
		10.5892	199.411	195.84	3.57013
		10.5978	199.34	195.882	3.45837
		10.6151	199.859	196.466	3.39278
		10.6221	199.722	196.346	3.37535
		10.6331	199.788	196.713	3.07542
		10.6396	199.983	197.031	2.9519
		10.6465	200.292	196.939	3.35295
		10.6549	200.394	197.06	3.33446
		10.672	200.945	196.863	4.08167
		10.6788	201.307	196.864	4.44305
		10.6871	201.429	196.982	4.44628
		10.6953	201.169	197.504	3.66477
		10.7034	201.346	197.926	3.42022
		10.7157	201.489	198.055	3.43387
		10.7222	201.601	198.02	3.5809
		10.7295	201.707	198.287	3.41961
		10.7358	201.778	198.271	3.50714
		10.744	202.163	198.388	3.77443
		10.7523	202.309	198.497	3.81142
		10.7605	202.096	198.443	3.65304
		10.7686	202.323	198.817	3.5054
		10.7767	202.438	199.105	3.33315
		10.7848	202.513	199.087	3.42625
		10.7931	202.573	199.408	3.16461
		10.8012	202.806	199.286	3.52053
		10.8095	203.249	199.256	3.99324
		10.8184	203.312	199.557	3.75535
		10.8258	203.3	199.637	3.6631
		10.8338	203.443	199.682	3.76101
		10.842	203.772	200.228	3.54382
		10.8502	203.738	200.151	3.58752
		10.8582	203.656	200.472	3.18433
		10.8666	203.89	200.774	3.11654
		10.8848	204.649	200.62	4.02893
		10.8917	204.728	200.889	3.83815
		10.8991	204.808	200.815	3.99236
		10.9074	205.164	201.106	4.0574
		10.9159	205.19	201.161	4.02867
		10.9337	205.178	201.421	3.7577
		10.9398	205.284	201.631	3.65287
		10.9479	205.299	201.965	3.33387
		10.9564	205.364	202.33	3.03314
		10.9642	205.497	202.262	3.23415
		10.9724	205.851	202.279	3.57137
		10.9805	206.21	202.741	3.46951
		10.9887	206.35	202.496	3.85353
		10.997	206.427	202.484	3.9433
		11.0053	206.749	202.729	4.02003
		11.0175	206.746	202.653	4.09336
		11.0247	206.665	203.057	3.6074
		11.0315	206.329	203.706	2.62394
		11.038	206.426	203.43	2.99612
		11.0461	206.789	203.859	2.92972
		11.054	206.939	204.18	2.75809
		11.0624	207.138	203.633	3.50459
		11.0704	207.768	203.939	3.82857
		11.0789	208.319	203.804	4.5148
		11.087	208.449	203.468	4.98114
		11.1125	208.302	204.083	4.21866
		11.1197	208.1	204.999	3.10154
		11.1335	207.701	205.196	2.50536
		11.1398	207.999	205.252	2.74732
		11.1464	208.347	205.775	2.5711
		11.153	208.551	205.635	2.9162
		11.1605	208.78	205.595	3.18513
		11.1683	209.158	205.685	3.47318
		11.1763	209.628	205.004	4.62468
		11.1847	209.939	205.043	4.89606
		11.2031	209.509	205.41	4.09901
		11.21	209.478	206.197	3.28134
		11.217	209.406	206.751	2.65463
		11.2253	209.149	206.708	2.44154
		11.2337	209.231	207.234	1.99652
		11.2578	210.394	206.714	3.67982
		11.2819	211.266	206.453	4.81267
		11.3022	210.98	207.481	3.49947
		11.3091	210.848	208.2	2.64783
		11.316	210.727	208.12	2.60732
		11.3231	210.971	208.431	2.53996
		11.3312	211.131	208.633	2.49838
		11.3394	211.488	208.422	3.06595
		11.3477	212.024	208.243	3.7817
		11.3689	212.456	208.382	4.07411
		11.3767	212.756	208.353	4.40231
		11.3853	212.924	208.921	4.00347
		11.3925	212.657	208.768	3.88937
		11.3993	212.675	209.289	3.38559
		11.406	212.679	209.742	2.93759
		11.4138	212.727	209.646	3.08098
		11.4212	212.869	210.173	2.69524
		11.4333	212.911	210.292	2.61883
		11.4399	213.342	209.741	3.60085
		11.4464	213.86	209.979	3.88026
		11.4537	214.309	209.903	4.40563
		11.4618	214.427	209.879	4.54825
		11.4701	214.539	210.271	4.268
		11.4784	214.529	210.39	4.13897
		11.4961	214.238	211.341	2.89643
		11.5027	214.017	211.568	2.44937
		11.5165	214.198	211.637	2.56149
		11.5239	214.796	211.787	3.00917
		11.5302	214.947	211.584	3.3627
		11.537	215.199	211.731	3.46785
		11.5442	215.689	211.804	3.88482
		11.5632	216.34	211.888	4.45266
		11.5703	216.292	211.974	4.31721
		11.579	216.287	211.924	4.36279
		11.5858	216.336	212.601	3.73426
		11.593	216.222	212.665	3.55703
		11.6003	216.011	212.814	3.19606
		11.6089	216.054	213.212	2.84217
		11.6169	216.272	213.38	2.892
		11.6249	216.7	213.28	3.42023
		11.633	217.088	213.402	3.68559
		11.6411	217.289	213.181	4.10839
		11.6494	217.787	213.182	4.60411
		11.6575	218.076	213.396	4.68039
		11.6657	217.808	213.529	4.27909
		11.674	217.745	213.952	3.79318
		11.6843	217.761	214.213	3.54851
		11.6911	217.695	214.179	3.51627
		11.6984	217.455	214.539	2.91609
		11.7066	217.466	214.567	2.89911
		11.7146	217.93	214.644	3.28684
		11.7229	218.268	214.991	3.27772
		11.731	218.394	214.848	3.54566
		11.7391	218.598	215.036	3.56205
		11.7474	219.006	215.124	3.88226
		11.7556	219.398	214.879	4.51874
		11.768	219.416	214.979	4.43695
		11.775	219.326	215.28	4.04646
		11.7826	219.224	215.398	3.82577
		11.8023	219.011	216.282	2.72945
		11.8148	218.925	216.795	2.13012
		11.8215	219.364	216.691	2.67376
		11.8287	219.98	216.35	3.63015
		11.8369	220.382	216.519	3.86242
		11.8454	220.665	216.289	4.37613
		11.8625	220.942	216.771	4.17017
		11.8697	220.622	217.008	3.61331
		11.8831	220.574	217.374	3.2005
		11.8899	220.496	218.018	2.47822
		11.8966	220.503	218.062	2.44108
		11.9035	220.711	218.108	2.60297
		11.9109	221.142	218.337	2.80415
		11.9186	221.622	217.981	3.64063
		11.9267	222.261	218.188	4.07337
		11.9351	222.517	218.297	4.22
		11.9431	222.655	217.703	4.95215
		11.9511	222.964	218.163	4.80069
		11.9592	222.881	218.356	4.52527
		11.9675	222.71	218.295	4.41499
		11.9757	222.552	219.012	3.54001
		11.9851	222.287	219.424	2.8629
		11.992	222.37	219.422	2.94828
		12	222.382	220.105	2.27735
		12.0083	222.701	220.017	2.68361
		12.0164	223.492	219.614	3.87848
		12.0246	224.023	219.802	4.22078
		12.0326	224.141	219.571	4.57035
		12.0409	224.254	219.481	4.77308
		12.0491	224.335	220.203	4.13181
		12.0577	224.128	220.255	3.87298
		12.0774	223.759	221.173	2.5861
		12.0842	223.622	221.109	2.51297
		12.0912	224.195	221.33	2.86573
		12.0978	224.495	221.389	3.10658
		12.1058	224.876	220.882	3.9935
		12.1182	225.358	220.936	4.42226
		12.1255	225.71	221.162	4.5478
		12.144	225.723	221.35	4.37285
		12.1503	225.542	221.791	3.75113
		12.1568	225.381	221.789	3.59248
		12.1643	225.208	222.622	2.58631
		12.1713	224.962	222.92	2.04266
		12.1853	225.268	222.609	2.65876
		12.2125	227.114	222.599	4.51529
		12.2203	227.484	222.073	5.41097
		12.2316	227.625	222.182	5.44276
		12.256	226.647	223.879	2.76841
		12.2631	226.51	224.448	2.06245
		12.2695	226.295	224.382	1.91284
		12.2815	226.873	224.568	2.30533
		12.3052	228.462	224.093	4.36945
		12.3127	228.633	224.077	4.55617
		12.3193	228.951	223.881	5.07015
		12.3316	229.066	224.472	4.59372
		12.3386	228.694	224.692	4.00115
		12.345	228.227	224.836	3.39068
		12.3517	228.412	225.482	2.92978
		12.359	228.346	225.549	2.79678
		12.367	228.437	225.595	2.84271
		12.3752	228.478	225.983	2.4953
		12.3834	228.88	225.905	2.97481
		12.3914	229.445	225.713	3.73149
		12.3997	229.742	225.957	3.78478
		12.4078	229.827	225.719	4.10859
		12.4162	230.11	225.864	4.24575
		12.4336	229.996	226.491	3.50516
		12.4524	229.784	227.192	2.59105
		12.4649	230.14	227.197	2.94242
		12.4731	230.568	227.071	3.49651
		12.4813	230.95	226.789	4.16125
		12.4895	231.304	227.269	4.03512
		12.4973	231.321	227.518	3.80299
		12.5056	231.236	227.574	3.66227
		12.5138	231.315	228.144	3.17123
		12.5217	231.394	228.271	3.12332
		12.5344	231.471	228.698	2.77291
		12.5412	231.456	228.875	2.58107
		12.5482	231.7	228.648	3.05169
		12.555	232.13	228.857	3.2733
		12.5628	232.42	229.092	3.32865
		12.5707	232.628	228.746	3.88136
		12.5789	233.04	228.971	4.06973
		12.587	233.52	228.906	4.61466
		12.5953	233.553	228.82	4.73229
		12.6034	233.661	229.091	4.56908
		12.6114	233.467	229.369	4.09758
		12.6197	233.385	229.452	3.93377
		12.6325	233.511	229.954	3.55699
		12.6388	233.29	230.225	3.06533
		12.6454	233.181	230.34	2.84111
		12.6525	233.49	230.661	2.82939
		12.6606	234.048	230.495	3.55276
		12.6687	234.42	230.412	4.00714
		12.677	234.512	230.612	3.89992
		12.6849	234.811	230.449	4.36129
		12.6931	235.133	230.615	4.51872
		12.7014	235.039	230.988	4.05126
		12.7185	234.733	231.308	3.4248
		12.7258	234.756	231.491	3.26434
		12.7341	234.833	231.53	3.30338
		12.7514	234.905	232.053	2.85273
		12.7648	235.372	232.092	3.27989
		12.7716	235.797	232.31	3.48651
		12.7785	235.95	232.05	3.89938
		12.7851	236.318	232.221	4.09729
		12.7919	236.711	232.325	4.38643
		12.7991	236.813	232.322	4.49088
		12.8072	236.627	232.522	4.10501
		12.8155	236.458	233.069	3.38937
		12.8236	236.514	233.044	3.46952
		12.8317	236.634	233.618	3.01575
		12.8399	236.755	233.735	3.01968
		12.8481	236.956	233.511	3.44545
		12.8564	237.613	233.583	4.0295
		12.8678	238.036	233.426	4.61008
		12.8745	238.069	233.21	4.85826
		12.8817	238.137	233.758	4.37869
		12.8891	238.088	233.897	4.19105
		12.8969	238.141	234.032	4.1092
		12.9052	237.955	234.732	3.22317
		12.9136	237.59	234.809	2.78145
		12.9217	237.611	235.142	2.46903
		12.9297	238.116	235.413	2.70349
		12.9377	238.479	235.203	3.27613
		12.9459	238.871	235.052	3.81912
		12.9539	239.393	235.376	4.01651
		12.9662	239.69	235.048	4.64215
		12.9726	239.811	235.063	4.74751
		12.9796	239.716	235.528	4.18781
		12.9868	239.481	235.052	4.42955
		12.995	239.575	236.025	3.54991
		13.013	238.864	236.653	2.21129
		13.0205	238.984	237.195	1.78899
		13.0335	239.346	237.327	2.01912
		13.0398	239.893	236.916	2.97719
		13.0466	240.523	237.164	3.35952
		13.0541	241.191	236.737	4.45382
		13.0789	241.86	236.804	5.05565
		13.0857	241.456	237.118	4.33873
		13.0928	241.373	238.082	3.29137
		13.101	240.965	238.259	2.70662
		13.1091	240.848	238.392	2.45668
		13.117	241.02	239.095	1.92445
		13.1253	241.382	238.575	2.80664
		13.1334	242.096	238.362	3.73428
		13.1416	242.548	238.371	4.17686
		13.1498	242.844	237.838	5.00597
		13.1579	243.285	237.887	5.39781
		13.166	243.184	238.529	4.65525
		13.1742	242.92	238.429	4.49083
		13.1845	242.64	239.158	3.48133
		13.1913	242.373	239.675	2.6974
		13.1989	242.365	239.789	2.57604
		13.2067	242.446	240.375	2.07092
		13.215	242.607	240.425	2.18214
		13.223	243.184	239.853	3.33161
		13.2313	244.095	239.984	4.11134
		13.2394	244.501	239.609	4.8919
		13.2478	244.713	239.079	5.63426
		13.2658	244.855	239.883	4.97155
		13.2905	243.681	241.345	2.33573
		13.2975	243.88	241.533	2.34694
		13.3045	244.119	242.027	2.0927
		13.3158	244.414	241.504	2.90999
		13.3227	244.956	241.322	3.63363
		13.3295	245.667	241.574	4.09341
		13.3375	245.891	241.009	4.88168
		13.3562	246.011	241.849	4.16282
		13.363	245.827	241.591	4.23598
		13.3699	245.626	242.355	3.27128
		13.3783	245.146	242.941	2.20504
		13.3862	245.011	242.727	2.28424
		13.399	245.336	243.365	1.97145
		13.4054	245.69	243.367	2.3239
		13.4122	245.939	243.03	2.90969
		13.4188	246.563	243.098	3.46475
		13.427	247.234	242.849	4.38438
		13.4349	247.82	242.677	5.14276
		13.4431	247.889	242.963	4.92589
		13.4512	247.723	243.141	4.58236
		13.4598	247.565	243.612	3.9528
		13.4677	247.433	244.34	3.09313
		13.4758	247.086	244.584	2.50158
		13.484	246.979	244.831	2.14825
		13.4922	247.288	244.997	2.29051
		13.5014	247.812	244.838	2.97351
		13.5086	248.468	244.696	3.77221
		13.5167	248.798	244.708	4.08951
		13.5251	249.33	244.356	4.97418
		13.5331	249.692	244.614	5.07822
		13.5415	249.586	244.73	4.85622
		13.562	249.141	245.621	3.52031
		13.5687	248.976	245.791	3.18516
		13.5753	248.916	246.09	2.82528
		13.582	248.82	246.491	2.32879
		13.5903	249.009	246.352	2.65776
		13.5984	249.544	246.414	3.13056
		13.6062	249.974	246.512	3.46264
		13.6146	250.272	246.267	4.00496
		13.6229	250.581	246.151	4.43025
		13.6453	251.012	246.336	4.67592
		13.6523	250.724	246.715	4.00883
		13.6592	250.425	247.029	3.39639
		13.6663	250.308	247.451	2.85709
		13.6731	250.257	248.078	2.17936
		13.6799	250.188	248.016	2.17204
		13.6877	250.555	248.119	2.43585
		13.6958	251.244	248.089	3.15497
		13.7039	251.921	247.847	4.07428
		13.7122	252.315	247.831	4.48316
		13.7203	252.578	247.926	4.65232
		13.7284	252.777	247.799	4.97852
		13.7366	252.77	248.247	4.52307
		13.7448	252.561	248.471	4.09022
		13.7529	252.228	248.454	3.77372
		13.7655	252.106	248.98	3.12565
		13.7717	252.223	249.134	3.08912
		13.7779	252.248	249.241	3.00699
		13.7856	252.479	249.698	2.78178
		13.7937	252.775	249.625	3.14953
		13.8018	253.361	249.471	3.89011
		13.81	253.912	249.706	4.20677
		13.8183	254.084	249.422	4.66179
		13.8268	254.272	249.521	4.75109
		13.8448	254.095	249.935	4.16048
		13.8514	253.759	250.546	3.21295
		13.8591	253.596	251.31	2.28657
		13.868	253.724	251.089	2.63521
		13.8754	254.265	251.238	3.02729
		13.8835	254.575	251.401	3.1746
		13.8919	255.037	250.854	4.1835
		13.9001	255.646	250.973	4.67363
		13.9176	255.991	250.677	5.31358
		13.9242	255.997	251.18	4.81779
		13.9325	255.86	251.461	4.39878
		13.9406	255.669	251.656	4.01293
		13.949	255.448	252.462	2.98597
		13.9573	255.174	252.628	2.54585
		13.9651	255.51	252.422	3.08794
		13.9735	255.849	253.156	2.69301
		13.9814	255.997	252.874	3.12249
		13.9897	256.46	252.728	3.73263
		14.0011	256.91	252.934	3.97656
		14.0074	257.277	252.445	4.83204
		14.0142	257.349	252.465	4.88413
		14.0225	257.308	253.234	4.0744
		14.0303	257.159	253.12	4.03883
		14.0385	257.133	253.851	3.28244
		14.0466	257.034	254.331	2.70309
		14.055	256.95	254.022	2.92849
		14.0629	257.419	254.595	2.82435
		14.0709	257.851	254.836	3.01522
		14.0825	258.16	254.195	3.96523
		14.0889	258.493	254.473	4.01997
		14.0958	258.885	254.333	4.5526
		14.1036	259.374	253.984	5.39008
		14.1119	259.342	254.644	4.69825
		14.12	259.142	254.987	4.15478
		14.1284	258.988	254.802	4.18548
		14.1363	259.11	255.511	3.59905
		14.1446	258.876	255.638	3.23837
		14.1527	258.746	255.478	3.26731
		14.1613	258.939	256.069	2.86995
		14.1807	259.512	255.717	3.79476
		14.1874	259.511	256.315	3.19561
		14.1948	259.46	256.121	3.33859
		14.2015	259.98	256.305	3.67541
		14.21	260.305	256.51	3.79516
		14.2181	260.083	256.427	3.65598
		14.2372	260.374	257.059	3.31575
		14.2443	260.429	257.06	3.36927
		14.2513	260.535	257.383	3.15265
		14.2589	260.569	257.448	3.1212
		14.2668	260.824	257.021	3.803
		14.2752	261.217	257.483	3.73392
		14.2832	261.16	257.659	3.50115
		14.3074	261.404	258.28	3.12476
		14.3149	261.528	258.297	3.23048
		14.3222	261.65	258.236	3.41414
		14.3294	261.709	258.873	2.83631
		14.3364	262.058	258.651	3.40728
		14.3428	262.528	258.478	4.04989
		14.3496	262.669	258.826	3.84265
		14.3568	262.618	258.551	4.06672
		14.3646	262.839	258.705	4.13351
		14.3729	263.054	259.135	3.91882
		14.3808	262.959	259.171	3.78846
		14.3891	262.909	259.501	3.40876
		14.3971	263.178	259.615	3.56344
		14.4053	263.399	259.591	3.80854
		14.4135	263.427	259.97	3.45728
		14.4216	263.357	260.199	3.15824
		14.4322	263.477	260.108	3.36891
		14.4392	263.909	260.549	3.36012
		14.4591	264.166	260.666	3.49936
		14.4654	264.415	260.852	3.56356
		14.472	264.799	260.724	4.07574
		14.4789	264.959	260.811	4.14785
		14.4869	265.122	260.907	4.21459
		14.4953	265.2	260.914	4.28526
		14.5147	265.606	261.465	4.14096
		14.5211	265.492	261.334	4.15779
		14.5279	265.444	261.406	4.03803
		14.536	265.509	261.822	3.6869
		14.5442	265.619	261.892	3.72702
		14.5521	265.524	262.417	3.10742
		14.5604	265.423	262.81	2.61253
		14.5686	265.595	262.76	2.83458
		14.5767	266.042	263.215	2.82662
		14.5849	266.338	263.131	3.20659
		14.593	266.565	263.036	3.52924
		14.601	267.117	262.983	4.13482
		14.6092	267.58	262.842	4.73782
		14.6177	267.842	262.788	5.05386
		14.6255	267.679	263.14	4.53878
		14.6337	267.559	263.434	4.12483
		14.642	267.662	264	3.66218
		14.65	267.537	264.175	3.36146
		14.6582	267.299	264.499	2.80079
		14.6662	267.414	264.683	2.73073
		14.6745	267.731	264.871	2.86022
		14.6825	268.08	264.737	3.34363
		14.6909	268.383	264.741	3.64208
		14.7011	268.759	264.628	4.13029
		14.7075	269.26	264.613	4.64694
		14.7152	269.669	264.593	5.07657
		14.7236	269.495	264.597	4.89847
		14.7317	269.434	264.981	4.45304
		14.7494	269.312	265.573	3.73882
		14.7562	269.031	266.006	3.02512
		14.78	268.997	266.379	2.61751
		14.7863	269.428	266.274	3.1541
		14.7993	269.841	265.878	3.96346
		14.8059	270.443	266.051	4.39198
		14.8134	270.788	266.276	4.51219
		14.8325	270.509	266.762	3.7475
		14.8396	270.421	266.98	3.44088
		14.8463	270.512	267.038	3.47386
		14.8541	270.376	267.794	2.58186
		14.8621	270.144	267.746	2.39727
		14.8704	270.442	267.773	2.66923
		14.8957	271.392	268	3.39243
		14.9027	271.843	268.225	3.61757
		14.9147	272.284	267.826	4.45722
		14.921	272.559	268.003	4.55687
		14.9276	272.445	268.254	4.19052
		14.9356	272.368	268.195	4.17227
		14.9437	272.434	268.87	3.56435
		14.9519	272.313	269.432	2.88033
		14.9598	271.913	269.45	2.46349
		14.968	272.266	269.692	2.57331
		14.9762	272.689	270.051	2.63812
		14.9846	273.117	269.377	3.73925
		14.9926	273.592	269.857	3.73501
		15.0007	274.02	269.559	4.46159
		15.0089	274.515	269.316	5.19841
		15.0179	274.748	270.016	4.73266
		15.0253	274.395	270.034	4.3614
		15.0332	274.205	270.092	4.11264
		15.0417	274.316	270.578	3.73753
		15.0496	274.137	270.717	3.42017
		15.058	274.028	271.028	2.99981
		15.0779	274.505	271.257	3.24832
		15.0847	274.832	271.429	3.4028
		15.0914	275.054	271.778	3.27524
		15.1025	275.24	271.224	4.01613
		15.1214	276.009	271.735	4.2739
		15.1282	275.767	271.471	4.29548
		15.1352	275.652	272.238	3.41413
		15.1417	275.402	272.602	2.79967
		15.1484	275.535	272.349	3.18515
		15.1555	275.566	272.887	2.67926
		15.1637	275.695	272.974	2.72015
		15.1721	276.119	272.608	3.51095
		15.1839	276.748	272.898	3.85012
		15.1906	276.935	272.789	4.14567
		15.1974	277.056	272.535	4.52145
		15.2047	277.191	273.076	4.11516
		15.2126	277.228	273.131	4.09711
		15.2208	277.154	273.48	3.67386
		15.2291	276.905	274.154	2.75038
		15.2372	276.827	274.211	2.61581
		15.2454	277.281	274.251	3.02998
		15.2536	277.61	274.704	2.90665
		15.2617	277.659	274.379	3.27937
		15.2698	277.968	274.741	3.22637
		15.2824	278.656	274.711	3.94515
		15.2887	279.023	274.287	4.73618
		15.2954	279.172	274.258	4.91448
		15.3026	279.134	274.52	4.61421
		15.3105	279.117	274.558	4.55944
		15.3188	279.088	275.119	3.96932
		15.3268	278.79	275.609	3.18157
		15.3353	278.486	275.83	2.65633
		15.3526	279.13	276.106	3.02449
		15.3594	279.35	276.114	3.23669
		15.3675	279.769	276.253	3.51551
		15.3756	280.228	275.623	4.60531
		15.3839	280.738	275.673	5.06504
		15.4013	280.24	276.213	4.02693
		15.4084	280.145	276.856	3.2891
		15.4164	280.049	277.243	2.80541
		15.4249	279.964	277.187	2.7768
		15.4331	279.887	277.522	2.36447
		15.4412	279.944	277.79	2.15466
		15.4492	280.431	277.563	2.86726
		15.4573	280.882	277.691	3.19187
		15.4654	281.312	277.565	3.74725
		15.4736	281.466	277.57	3.89539
		15.4844	281.886	277.671	4.21502
		15.4916	281.989	277.876	4.11216
		15.4983	281.771	277.924	3.84729
		15.5061	281.654	278.519	3.13481
		15.5143	281.684	278.777	2.9063
		15.5226	281.522	279.243	2.27886
		15.5305	281.546	279.628	1.91747
		15.5389	282.013	279.379	2.63407
		15.5612	283.381	279.161	4.21996
		15.5678	283.64	278.909	4.73016
		15.5751	283.95	279.026	4.92423
		15.5814	284.113	279.291	4.8224
		15.5877	284.26	279.412	4.84782
		15.5959	283.919	279.875	4.04415
		15.6039	283.571	280.138	3.43303
		15.6122	283.727	280.445	3.28185
		15.6205	283.804	280.875	2.9288
		15.6286	283.909	280.699	3.21008
		15.6366	284.064	280.842	3.22201
		15.6449	284.622	280.917	3.70482
		15.653	284.822	280.935	3.8865
		15.6658	285.093	280.824	4.26916
		15.6849	285.365	280.799	4.56619
		15.7033	284.981	281.66	3.32088
		15.7101	284.944	282.29	2.6543
		15.7182	285.337	282.274	3.06267
		15.7263	285.636	282.026	3.60996
		15.7346	285.828	282.438	3.39
		15.7425	286.149	282.221	3.92844
		15.7509	286.494	281.987	4.50729
		15.7592	286.682	282.459	4.22314
		15.7671	286.578	282.413	4.16461
		15.7756	286.512	282.656	3.85625
		15.7843	286.485	283.49	2.99596
		15.7918	286.261	283.418	2.84306
		15.8001	286.373	283.617	2.75569
		15.8082	286.46	284.043	2.41651
		15.8163	286.754	283.54	3.21445
		15.8245	287.138	283.768	3.36953
		15.8325	287.456	283.792	3.66412
		15.8407	287.696	283.759	3.93709
		15.8488	288.139	284.165	3.9732
		15.8571	288.308	284.188	4.11994
		15.8682	288.502	283.87	4.63242
		15.8754	288.581	284.647	3.93469
		15.8824	288.654	284.513	4.14082
		15.8896	288.499	284.51	3.98872
		15.8979	288.55	285.156	3.3943
		15.9059	288.278	285.422	2.85547
		15.9143	288.49	285.407	3.08284
		15.9328	288.882	285.787	3.09497
		15.9396	289.27	285.591	3.67912
		15.9467	289.698	286.06	3.63853
		15.9549	289.922	285.448	4.47396
		15.963	290.199	285.549	4.64936
		15.971	290.104	286.063	4.04054
		15.9905	290.138	286.257	3.88118
		15.9974	289.979	286.981	2.99835
		16.0038	289.758	287.009	2.74826
		16.0137	289.964	287.132	2.83182
		16.0206	290.298	287.591	2.70633
		16.0335	290.532	287.264	3.26768
		16.04	290.832	287.442	3.38933
		16.047	291.105	287.693	3.41265
		16.054	291.318	287.314	4.00415
		16.0614	291.626	287.675	3.95141
		16.069	291.636	287.639	3.99614
		16.0771	291.603	287.486	4.11617
		16.0851	291.777	288.414	3.36294
		16.0932	291.721	288.575	3.14593
		16.1016	291.878	288.56	3.31729
		16.1152	291.906	289.308	2.59791
		16.1217	292.144	289.006	3.13838
		16.1288	292.869	288.976	3.89324
		16.1353	293.267	289.274	3.99356
		16.1426	293.439	288.859	4.5797
		16.1505	293.846	289.094	4.7522
		16.1587	293.946	289.417	4.52933
		16.1669	293.808	289.185	4.62216
		16.175	293.837	289.776	4.06104
		16.183	293.824	290.126	3.69766
		16.1911	293.822	289.97	3.85196
		16.1993	293.966	290.428	3.5381
		16.2074	293.88	290.577	3.30291
		16.218	294.159	290.274	3.88569
		16.237	294.633	290.573	4.05982
		16.2438	294.596	290.373	4.22284
		16.2505	294.83	291.002	3.82814
		16.2576	295.059	290.917	4.14248
		16.2652	295.075	290.995	4.08053
		16.2846	294.894	291.715	3.17965
		16.2921	295.094	291.885	3.20933
		16.2991	295.275	292.291	2.98375
		16.3226	295.94	292.309	3.63158
		16.3298	296.05	291.805	4.24536
		16.3381	296.331	292.082	4.24958
		16.3463	296.469	292.41	4.05931
		16.3544	296.592	292.473	4.11886
		16.3625	296.619	293.004	3.61457
		16.3708	296.359	293.392	2.96701
		16.3788	296.333	293.462	2.871
		16.387	296.909	293.691	3.21791
		16.3951	297.151	293.684	3.46731
		16.4032	297.256	293.44	3.81531
		16.4115	297.561	293.58	3.9816
		16.4196	297.748	293.548	4.20027
		16.4318	298.018	293.636	4.3817
		16.438	298.053	294.132	3.92111
		16.4444	297.924	294.093	3.8302
		16.4524	298.03	294.365	3.66481
		16.4787	298.229	294.889	3.34048
		16.4852	298.407	295.05	3.3574
		16.4983	298.51	295.231	3.27925
		16.5053	298.746	295.343	3.40274
		16.5118	298.824	295.343	3.48094
		16.5184	299.15	295.493	3.65635
		16.5262	299.457	295.701	3.756
		16.5453	299.619	295.836	3.78336
		16.5519	299.776	296.053	3.72233
		16.5663	299.92	296.202	3.71761
		16.5731	299.897	296.491	3.40633
		16.58	299.724	296.707	3.01735
		16.5866	299.717	296.505	3.21248
		16.594	300.203	296.547	3.65687
		16.6014	300.396	296.948	3.44775
		16.6208	300.55	297.298	3.25225
		16.6282	300.871	297.495	3.37599
		16.6352	300.981	297.395	3.58521
		16.6417	300.966	297.9	3.06653
		16.6485	301.05	297.627	3.42335
		16.6561	301.352	297.774	3.57749
		16.6642	301.581	298.155	3.42646
		16.6725	301.457	298.231	3.22551
		16.6804	301.593	298.305	3.28822
		16.6888	301.853	298.886	2.96737
		16.6967	302.118	298.722	3.39673
		16.7049	302.279	298.794	3.48485
		16.7131	302.595	298.966	3.62836
		16.7213	303.008	298.622	4.38611
		16.7326	303.377	298.924	4.45361
		16.7621	303.243	300.06	3.1825
		16.77	303.273	299.714	3.55857
		16.7811	303.245	300.336	2.90905
		16.7878	303.419	300.503	2.91583
		16.7954	303.84	300.219	3.62097
		16.8029	304.252	300.595	3.65669
		16.811	304.377	300.489	3.88717
		16.8189	304.545	300.485	4.05955
		16.8273	304.902	300.869	4.03333
		16.8357	304.922	300.595	4.32646
		16.8525	304.775	301.043	3.73117
		16.8598	304.714	301.227	3.48693
		16.868	304.89	301.654	3.23609
		16.8761	304.672	302.184	2.48788
		16.8846	304.796	302.015	2.78073
		16.9069	305.893	302.275	3.61785
		16.9141	306.034	301.708	4.32552
		16.9331	306.687	302.068	4.61844
		16.9396	306.521	302.045	4.47659
		16.9463	306.388	302.787	3.60091
		16.9528	306.008	303.185	2.82308
		16.9594	306.045	303.028	3.01725
		16.9661	306.419	303.69	2.72907
		16.9739	306.483	303.615	2.86828
		16.9822	306.79	303.16	3.63008
		16.9904	307.344	303.555	3.78862
		16.9985	307.637	303.393	4.24393
		17.0069	308.009	302.964	5.04554
		17.0149	308.023	303.698	4.32548
		17.038	308.144	303.992	4.15203
		17.0452	307.758	304.67	3.08795
		17.0517	307.425	304.822	2.60282
		17.0586	307.504	305.24	2.26413
		17.0657	307.816	305.726	2.09007
		17.0722	308.19	305.382	2.80802
		17.0805	308.635	305.387	3.24798
		17.0884	309.061	305.25	3.81113
		17.0965	309.5	304.89	4.6097
		17.1046	309.918	304.845	5.0728
		17.1159	309.911	305.075	4.83585
		17.1227	309.709	305.319	4.38925
		17.1296	309.806	305.915	3.8914
		17.1373	309.497	306.042	3.45578
		17.1454	309.305	306.444	2.86101
		17.1536	309.403	306.937	2.46629
		17.1706	310.023	306.932	3.09021
		17.178	310.302	307.06	3.24191
		17.1989	311.009	306.789	4.21926
		17.2056	311.209	307.356	3.85297
		17.2122	310.979	307.212	3.76736
		17.2188	311.089	307.259	3.83002
		17.227	311.224	307.91	3.31445
		17.2351	311.115	307.646	3.46826
		17.2433	311.165	308.276	2.88908
		17.2511	311.375	308.301	3.07367
		17.2593	311.782	308.111	3.67169
		17.2674	312.131	308.219	3.91145
		17.2759	312.224	308.4	3.8236
		17.284	312.56	308.086	4.47392
		17.2918	313.047	308.335	4.71155
		17.3014	313.101	308.485	4.61641
		17.3086	312.831	308.811	4.0195
		17.3164	312.736	309.312	3.42489
		17.3245	312.653	309.721	2.93237
		17.3329	312.61	309.888	2.72285
		17.3411	312.711	310.128	2.5825
		17.3491	312.932	309.834	3.09835
		17.3573	313.405	309.715	3.68972
		17.3654	313.848	309.657	4.19028
		17.3737	314.167	309.414	4.75353
		17.3841	314.477	309.77	4.70664
		17.3905	314.602	309.976	4.62595
		17.3981	314.484	310.197	4.28609
		17.4065	314.38	310.663	3.7165
		17.4285	314.172	310.954	3.21836
		17.4353	314.345	311.359	2.98583
		17.4424	314.366	311.389	2.97722
		17.4492	314.49	311.435	3.05505
		17.4559	314.871	311.707	3.16403
		17.4632	315.233	311.542	3.69079
		17.4713	315.647	311.469	4.17852
		17.4905	315.925	311.593	4.33133
		17.4976	316.088	311.678	4.41027
		17.505	315.96	312.08	3.87972
		17.5178	315.793	312.221	3.57159
		17.5252	315.695	312.611	3.08409
		17.5317	315.777	312.92	2.85736
		17.538	315.939	313.022	2.91701
		17.5453	316.291	313.271	3.02006
		17.553	316.565	313.187	3.3779
		17.561	317.002	312.996	4.00637
		17.5692	317.321	313.25	4.07107
		17.5772	317.395	313.17	4.22432
		17.5857	317.479	313.511	3.96795
		17.5938	317.389	313.962	3.42726
		17.6019	317.436	313.955	3.48062
		17.6151	317.461	314.044	3.41642
		17.6214	317.534	314.409	3.12513
		17.6278	317.762	314.291	3.47132
		17.6349	318.059	314.669	3.39012
		17.6427	318.243	314.95	3.29376
		17.6508	318.5	314.41	4.08943
		17.659	318.731	314.782	3.94855
		17.6671	318.992	315.052	3.94009
		17.6753	319.025	314.874	4.15082
		17.6969	319.049	315.512	3.53789
		17.7038	319.078	315.532	3.54692
		17.7103	319.015	316.113	2.90245
		17.7169	318.814	316.299	2.51489
		17.7243	319.132	315.956	3.1761
		17.7323	319.46	316.493	2.96705
		17.7407	319.684	316.216	3.46767
		17.7485	319.952	316.116	3.83624
		17.7569	320.116	316.508	3.6083
		17.7651	320.418	316.261	4.15612
		17.7843	320.446	317.007	3.43937
		17.7913	320.111	316.906	3.20466
		17.7984	320.275	317.463	2.81264
		17.8061	320.405	317.886	2.51908
		17.8141	320.386	317.542	2.84367
		17.8222	320.722	318.168	2.55448
		17.8305	321.127	318.134	2.99386
		17.8486	321.811	318.195	3.61593
		17.8551	321.918	317.997	3.92106
		17.8658	322.213	317.831	4.38177
		17.8726	322.483	318.085	4.3986
		17.879	322.32	318.125	4.19469
		17.8873	322.105	318.39	3.71485
		17.8954	322.129	319.521	2.60857
		17.9037	322.062	319.492	2.57023
		17.9119	322.227	319.686	2.54161
		17.92	322.61	320.023	2.58715
		17.9284	323.078	319.493	3.58508
		17.9465	324.069	319.694	4.37532
		17.9537	324.047	319.162	4.88522
		17.9608	324.304	319.682	4.62176
		17.969	324.168	320.293	3.87415
		17.977	323.846	320.28	3.56661
		17.9852	323.904	320.926	2.9779
		17.9934	323.877	320.92	2.95719
		18.0015	324.227	320.665	3.56202
		18.0097	324.482	321.157	3.32453
		18.0337	324.92	320.821	4.09947
		18.0423	325.492	321.141	4.35147
[truncated: 106 more rows]

## Sheet: Figure 4h
Figure 4h
		Time, s	Measured reference position, µm	Target reference position, µm	Absolute Error in reference position, µm
		0	308.8	307.766	1.03351
		0.0242	308.855	307.851	1.00375
		0.045	308.632	307.783	0.84914
		0.0518	308.812	307.628	1.18421
		0.0586	308.8	307.615	1.18426
		0.0652	308.818	307.419	1.39893
		0.0722	308.664	307.71	0.95329
		0.0806	308.652	307.214	1.43773
		0.0887	308.841	307.295	1.54636
		0.1072	308.512	306.697	1.81512
		0.1305	308.664	305.994	2.67011
		0.1376	308.566	305.749	2.8175
		0.1617	308.579	304.62	3.95897
		0.1697	308.5	304.484	4.01511
		0.1963	308.256	302.629	5.62667
		0.2209	308.143	301.851	6.29173
		0.2473	308.008	300.863	7.14478
		0.2747	308.059	300.157	7.9022
		0.2993	308.3	299.302	8.99778
		0.3066	308.074	299.557	8.51709
		0.331	307.936	298.844	9.09218
		0.3503	306.926	298.127	8.79856
		0.3576	306.141	297.052	9.08889
		0.3656	305.495	297.306	8.18885
		0.3739	303.807	296.888	6.91967
		0.382	302.613	296.475	6.13777
		0.3934	301.606	296.65	4.95619
		0.3999	300.709	296.532	4.17674
		0.4067	299.949	295.705	4.24452
		0.4148	299.338	295.847	3.49098
		0.4326	297.705	295.247	2.4586
		0.4398	297.032	295.258	1.77458
		0.4474	296.696	294.809	1.88722
		0.4555	296.413	294.137	2.27601
		0.4635	296.019	294.366	1.65269
		0.4718	295.378	293.659	1.71909
		0.4801	295.12	293.408	1.71216
		0.4993	294.286	292.899	1.38684
		0.5062	293.783	292.649	1.13373
		0.5126	293.398	292.666	0.73214
		0.5207	293.16	291.851	1.30978
		0.529	293.111	292.126	0.9852
		0.5462	292.405	291.065	1.3401
		0.5533	292.436	291.131	1.30517
		0.5616	292.164	291.013	1.15071
		0.5699	291.604	290.544	1.06021
		0.5778	291.36	290.234	1.12649
		0.586	291.103	289.86	1.24271
		0.5944	290.786	289.595	1.19043
		0.6129	290.162	288.977	1.18475
		0.6197	290.083	288.452	1.63115
		0.6269	289.854	288.817	1.03723
		0.6354	289.48	288.075	1.40477
		0.6431	289.119	287.865	1.25393
		0.6513	289.105	288.004	1.1009
		0.6594	288.975	287.18	1.79513
		0.6676	288.603	287.032	1.57093
		0.6756	288.215	287.145	1.07017
		0.6838	287.603	286.599	1.00389
		0.692	287.548	286.21	1.33764
		0.7	287.005	286.464	0.54112
		0.7123	286.545	285.638	0.90668
		0.7189	286.506	285.478	1.02855
		0.7252	286.388	285.649	0.73832
		0.7327	285.819	284.985	0.83342
		0.7409	285.525	285.025	0.49985
		0.7604	285.111	284.198	0.91227
		0.7672	285.111	284.385	0.72566
		0.7798	284.801	283.99	0.81058
		0.7865	284.731	283.446	1.2845
		0.7932	284.677	283.692	0.98477
		0.8002	284.452	282.838	1.61479
		0.807	283.981	282.612	1.36892
		0.8144	283.754	282.605	1.14942
		0.8225	283.378	282.365	1.01228
		0.8307	283.275	282.048	1.22732
		0.8392	282.89	282.213	0.67648
		0.8469	282.615	281.532	1.08313
		0.8553	282.624	281.449	1.17477
		0.8632	282.347	281.265	1.08171
		0.8716	281.701	281.002	0.6986
		0.8815	281.466	281.126	0.34007
		0.8878	281.406	281.071	0.33473
		0.8958	281.418	280.535	0.88276
		0.9041	281.184	280.433	0.75072
		0.912	280.752	280.343	0.4089
		0.9201	280.853	279.768	1.08578
		0.9285	280.821	279.846	0.97472
		0.9469	280.189	279.449	0.7399
		0.9723	279.89	278.884	1.00593
		0.9795	279.616	278.727	0.88854
		0.986	279.324	278.492	0.83238
		0.9938	279.158	278.622	0.53645
		1.0019	278.882	278.525	0.35679
		1.013	278.537	278.072	0.4651
		1.0198	278.552	278.097	0.45519
		1.0265	278.553	277.84	0.71328
		1.0344	278.382	278.017	0.36577
		1.0424	278.06	277.756	0.30418
		1.0506	277.958	277.509	0.44922
		1.0588	278.035	277.469	0.56594
		1.067	277.942	277.481	0.46065
		1.0752	277.698	277.21	0.48807
		1.0832	277.669	277.211	0.4579
		1.0914	277.695	277.284	0.41099
		1.0998	277.577	276.784	0.79368
		1.1122	277.438	276.821	0.61656
		1.1187	277.213	276.696	0.51684
		1.1256	277.253	276.55	0.70298
		1.1405	276.919	276.569	0.34963
		1.1486	276.683	276.365	0.31871
		1.1567	276.824	276.664	0.16065
		1.1648	276.834	276.329	0.50497
		1.1733	276.572	276.213	0.35951
		1.1813	276.465	276.489	0.0245
		1.1896	276.299	276.251	0.04786
		1.2133	276.395	276.453	0.05731
		1.2205	276.094	276.336	0.24219
		1.2285	276.118	276.289	0.17146
		1.2356	276.181	276.433	0.25202
		1.2443	276.115	276.089	0.02655
		1.2513	275.918	276.307	0.38909
		1.2586	275.954	276.277	0.32309
		1.2653	276.109	275.693	0.41684
		1.2721	276.047	276.108	0.06075
		1.279	275.855	275.994	0.13869
		1.2876	275.797	275.479	0.31808
		1.3128	275.666	275.655	0.0114
		1.3201	275.63	275.984	0.35334
		1.3434	275.788	275.611	0.17757
		1.3513	275.664	276.078	0.41391
		1.3717	275.695	276.075	0.37932
		1.3963	275.754	276.361	0.60736
		1.4215	275.654	276.06	0.40598
		1.4454	275.646	275.994	0.34743
		1.4522	275.576	275.697	0.12061
		1.4594	275.742	276.255	0.51279
		1.4833	275.689	276.402	0.71339
		1.4953	275.698	276.066	0.3684
		1.5025	275.846	275.957	0.11072
		1.5216	275.594	276.449	0.85508
		1.5293	275.627	275.946	0.31862
		1.5366	275.983	276.457	0.47422
		1.5484	275.651	276.555	0.90383
		1.5565	275.781	277.009	1.22747
		1.5648	275.765	276.678	0.91251
		1.587	275.793	277.315	1.52201
		1.5942	275.688	277.125	1.43669
		1.6183	275.839	277.86	2.02161
		1.6265	275.846	278.079	2.23306
		1.6517	275.993	279.648	3.65475
		1.6599	275.871	279.811	3.93959
		1.6841	276.002	281.025	5.02306
		1.6931	275.979	280.963	4.98417
		1.7175	276.048	282.26	6.21188
		1.7252	276.007	282.369	6.36207
		1.7507	276.119	283.046	6.92705
		1.7579	275.947	283.075	7.12845
		1.7646	275.945	283.507	7.5629
		1.7709	276.062	283.715	7.65339
		1.7787	276.116	283.792	7.67565
		1.7991	276.358	284.544	8.18518
		1.806	276.489	284.539	8.05022
		1.8303	277.578	285.873	8.29501
		1.8382	278.191	285.811	7.61986
		1.8452	278.989	286.167	7.17806
		1.8519	279.852	286.211	6.35913
		1.8585	280.816	286.537	5.7215
		1.8663	281.752	286.702	4.95012
		1.8743	282.621	287.07	4.44825
		1.8824	283.412	287.231	3.8191
		1.8909	284.146	287.71	3.56417
		1.899	285.198	287.711	2.51343
		1.907	285.956	287.821	1.86427
		1.915	286.437	288.237	1.80022
		1.9236	287.004	288.786	1.78226
		1.9399	288.266	289.228	0.96124
		1.9475	288.605	289.908	1.30331
		1.9559	288.972	289.613	0.64103
		1.964	289.86	290.293	0.4334
		1.9723	290.443	290.407	0.0368
		1.9905	290.81	291.039	0.2292
		1.997	291.033	291.35	0.31706
		2.0048	291.355	291.423	0.06831
		2.0147	291.626	291.623	0.0034
		2.0214	291.814	291.767	0.04658
		2.0292	292.099	291.968	0.13115
		2.0376	292.284	292.649	0.36475
		2.06	292.4	292.654	0.25394
		2.0789	293.112	293.557	0.44546
		2.0864	293.129	294.384	1.25496
		2.0947	293.235	294.363	1.12788
		2.1028	294.08	294.852	0.77173
		2.1144	294.594	295.148	0.55418
		2.1224	294.793	295.08	0.28769
		2.1442	295.536	295.88	0.34449
		2.1514	295.557	296.054	0.49636
		2.1638	295.549	296.559	1.01064
		2.1709	295.92	296.619	0.69945
		2.1775	296.212	296.902	0.69015
		2.1926	296.513	296.949	0.43589
		2.2005	296.948	297.838	0.88935
		2.211	297.199	297.961	0.76183
		2.2177	297.611	298.018	0.40686
		2.2248	297.828	298.647	0.8189
		2.2334	298.128	298.833	0.70496
		2.2419	298.458	298.654	0.19619
		2.2495	298.764	299.278	0.51354
		2.2576	298.927	298.972	0.04558
		2.2659	299.352	299.526	0.17373
		2.2742	299.762	300.032	0.26939
		2.2825	299.943	299.87	0.07292
		2.3016	300.313	300.786	0.47245
		2.309	300.526	300.773	0.24713
		2.3161	300.81	300.901	0.09117
		2.3234	300.956	301.268	0.31187
		2.3311	301.157	300.971	0.18671
		2.3395	301.524	301.453	0.07094
		2.3472	301.539	301.731	0.19109
		2.3556	301.649	301.432	0.21678
		2.3635	301.802	302.369	0.56745
		2.372	301.948	302.372	0.42437
		2.3814	301.938	302.44	0.50279
		2.3884	302.286	302.895	0.60958
		2.3961	302.509	302.487	0.02268
		2.4046	302.825	302.966	0.14163
		2.4125	303.08	303.272	0.19151
		2.4207	302.921	303.302	0.38037
		2.4288	303.192	303.047	0.14415
		2.437	303.506	303.961	0.45446
		2.4452	303.639	303.72	0.08095
		2.4532	303.69	304.085	0.39516
		2.4645	303.818	304.834	1.01633
		2.4712	304.094	304.401	0.3069
		2.4782	304.389	304.474	0.0842
		2.4861	304.581	304.755	0.17432
		2.494	304.525	304.51	0.01481
		2.5022	305.007	305.023	0.01604
		2.5108	305.049	305.113	0.06477
		2.5286	305.151	305.476	0.3252
		2.5352	305.378	305.724	0.34555
		2.5462	305.525	305.559	0.0337
		2.553	305.727	305.759	0.03181
		2.5595	305.757	306.005	0.2488
		2.5673	305.984	305.769	0.21567
		2.5756	306.216	306.251	0.03502
		2.5835	306.262	306.022	0.24088
		2.592	306.363	305.867	0.49545
		2.5998	306.498	306.373	0.12465
		2.6082	306.535	306.21	0.32482
		2.6164	306.626	306.374	0.25194
		2.6286	306.479	307.015	0.53645
		2.6356	306.544	306.416	0.12825
		2.6433	306.861	306.596	0.26497
		2.6501	306.894	307.099	0.20475
		2.6572	306.818	306.622	0.19663
		2.6654	307.038	307.203	0.1643
		2.6734	307.162	307.174	0.01209
		2.6816	307.384	306.946	0.43867
		2.6896	307.272	307.089	0.1823
		2.6979	307.345	307.205	0.13961
		2.706	307.346	306.898	0.44732
		2.7142	307.448	307.346	0.10187
		2.7223	307.348	307.317	0.03155
		2.7317	307.287	307.072	0.21543
		2.7387	307.584	307.383	0.20134
		2.7471	307.548	307.282	0.26512
		2.7693	307.6	307.344	0.25593
		2.7769	307.66	307.296	0.36429
		2.7848	307.811	307.207	0.60445
		2.8096	307.746	307.51	0.23604
		2.835	307.659	307.608	0.05139
		2.8417	307.696	307.461	0.23476
		2.8653	307.741	307.237	0.50426
		2.873	307.751	307.307	0.44447
		2.8983	307.773	306.935	0.83804
		2.9241	307.85	307.279	0.57081
		2.9312	307.544	307.155	0.38827
		2.9381	307.639	307.202	0.43691
		2.9613	307.791	306.916	0.87564
		2.9679	307.738	306.886	0.85196
		2.9752	307.911	306.895	1.01516
		2.9836	307.915	306.743	1.17225
		3.0073	307.702	306.711	0.99159
		3.014	307.756	306.694	1.06232
		3.0207	307.829	306.876	0.9532
		3.0274	307.612	306.701	0.91116
		3.0342	307.629	306.589	1.03973
		3.0406	307.752	306.312	1.44003
		3.0484	307.818	305.935	1.88278
		3.0568	307.813	305.939	1.87423
		3.0795	307.712	305.065	2.64669
		3.1002	307.52	304.123	3.39643
		3.1262	307.338	302.552	4.78637
		3.1514	307.226	301.811	5.41515
		3.1751	307.135	300.415	6.72022
		3.1998	307.067	299.811	7.25665
		3.2235	307.173	299.312	7.86058
		3.2301	306.943	299.272	7.67115
		3.2376	306.957	298.705	8.25243
		3.2461	307.168	298.555	8.61259
		3.2709	306.891	298.007	8.88411
		3.2909	306.339	297.103	9.2356
		3.2981	305.843	297.347	8.49586
		3.3134	304.55	296.419	8.13081
		3.3205	303.862	296.545	7.31723
		3.3273	302.534	295.884	6.6501
		3.3343	301.257	295.547	5.70968
		3.3541	299.466	295.171	4.29489
		3.3615	298.705	294.936	3.76993
		3.3688	297.822	294.992	2.82995
		3.3815	297.231	294.283	2.94818
		3.3885	296.54	294.232	2.30848
		3.3959	295.973	294.253	1.71993
		3.4025	295.144	293.433	1.71138
		3.41	294.834	293.617	1.21689
		3.4291	294.528	292.639	1.88923
		3.4364	294.232	292.863	1.36894
		3.4432	293.831	292.428	1.40282
		3.4504	293.665	291.783	1.8822
		3.4584	293.458	292.095	1.36278
		3.4787	292.22	291.101	1.11947
		3.4851	292.234	291.044	1.1904
		3.4962	292.153	290.589	1.56426
		3.5027	291.732	290.227	1.50536
		3.5097	291.321	290.577	0.74458
		3.5168	290.871	289.646	1.22503
		3.524	290.652	289.519	1.13271
		3.5436	289.889	288.719	1.16987
		3.5513	289.931	288.798	1.13292
		3.5582	289.912	288.383	1.52903
		3.5651	289.481	287.999	1.48134
		3.5718	289.159	287.914	1.24511
		3.5809	288.996	287.837	1.15949
		3.5878	288.774	286.834	1.93941
		3.5954	288.409	287.069	1.33971
		3.6154	287.094	286.259	0.83531
		3.6281	286.916	285.922	0.99385
		3.6358	286.556	285.52	1.03577
		3.6439	286.156	285.881	0.27486
		3.6521	285.872	285.345	0.52704
		3.6602	285.685	284.871	0.81368
		3.6684	285.422	285.032	0.38985
		3.687	285.157	284.366	0.79142
		3.6941	285.091	284.16	0.93074
		3.701	284.859	283.601	1.25767
		3.7092	284.913	283.298	1.61425
		3.7171	284.384	283.256	1.12878
		3.7255	284.242	282.761	1.48084
		3.7335	283.799	282.637	1.16283
		3.7416	283.703	282.315	1.38791
		3.7498	283.391	281.958	1.43269
		3.7581	283.274	281.96	1.31369
		3.7662	282.771	281.314	1.45671
		3.7789	282.212	281.523	0.68924
		3.786	282.129	281.457	0.67217
		3.7932	281.793	281.188	0.60469
		3.8001	281.406	280.747	0.65933
		3.8072	281.354	280.852	0.50245
		3.8149	281.107	280.421	0.68698
		3.8236	281.025	280.17	0.85519
		3.8474	280.455	279.841	0.61384
		3.8547	280.433	279.815	0.61889
		3.8736	279.841	279.279	0.56223
		3.8808	279.887	278.798	1.08903
		3.8886	279.892	278.575	1.31669
		3.8968	279.55	278.694	0.85575
		3.9048	279.156	278.618	0.53831
		3.9149	279.081	278.277	0.80389
		3.9218	279.187	278.194	0.99351
		3.9294	278.858	277.884	0.97487
		3.9374	278.557	277.892	0.66449
		3.9456	278.58	277.511	1.06878
		3.9538	278.429	277.397	1.03238
		3.9618	278.156	277.194	0.96204
		3.9701	277.753	276.961	0.79208
		3.9781	277.621	277.177	0.44372
		3.9863	277.447	277.084	0.36296
		3.9975	277.281	276.882	0.39868
		4.005	277.147	276.48	0.66729
		4.0119	276.978	276.576	0.40212
		4.0189	276.91	276.437	0.47268
		4.0272	276.728	276.444	0.28401
		4.0352	276.451	276.708	0.25699
		4.0436	276.329	276.189	0.13979
		4.067	276.369	276.335	0.03357
		4.0742	276.13	275.952	0.17744
		4.081	276.011	276.092	0.08098
		4.0876	276.179	276.336	0.15677
		4.095	276.15	275.482	0.66799
		4.1017	276.057	275.72	0.33673
		4.1086	275.806	275.752	0.05378
		4.1168	275.851	275.31	0.54112
		4.1249	275.874	275.775	0.09912
		4.1332	275.662	275.499	0.16282
		4.1413	275.604	275.629	0.02435
		4.1494	275.519	275.719	0.20032
		4.1624	275.616	275.732	0.11635
		4.1689	275.546	275.449	0.09768
		4.1754	275.501	275.531	0.02989
		4.1823	275.525	275.53	0.0053
		4.1902	275.536	275.306	0.23024
		4.1986	275.62	275.56	0.05959
		4.2065	275.391	275.196	0.1953
		4.2148	275.451	274.998	0.45327
		4.223	275.559	275.479	0.08024
		4.244	275.441	275.364	0.07703
		4.263	275.424	275.225	0.19965
		4.2868	275.382	275.178	0.20364
		4.2938	275.497	274.877	0.62062
		4.3186	275.356	275.318	0.03824
		4.3431	275.32	275.36	0.03956
		4.3675	275.441	275.475	0.03421
		4.3936	275.359	275.339	0.02003
		4.4007	275.431	275.292	0.1392
		4.4268	275.313	275.288	0.02463
		4.4504	275.212	275.448	0.23608
		4.4576	275.398	275.597	0.19919
		4.4766	275.33	275.955	0.62437
		4.484	275.315	276.109	0.7939
		4.5116	275.273	276.237	0.96386
		4.5183	275.422	276.089	0.66681
		4.5297	275.49	276.641	1.1509
		4.5363	275.484	276.848	1.36361
		4.5607	275.597	277.608	2.01036
		4.5683	275.595	277.553	1.95814
		4.5935	275.751	278.818	3.06676
		4.6005	275.734	279.473	3.73888
		4.6248	275.737	280.423	4.68604
		4.6315	275.738	280.397	4.65975
		4.6562	275.841	281.513	5.67215
		4.6762	275.71	281.94	6.23026
		4.7003	275.904	282.572	6.66796
		4.7239	275.727	283.473	7.7463
		4.7306	275.862	283.557	7.69469
		4.7374	276.014	284.142	8.12792
		4.7448	275.91	284.101	8.19045
		4.7682	276.703	285.034	8.33061
		4.7761	276.97	285.023	8.05272
		4.7958	278.59	286.007	7.41786
		4.8019	279.151	285.995	6.84354
		4.81	279.785	286.674	6.88923
		4.8181	280.372	286.544	6.17151
		4.8261	282.027	287.045	5.01774
		4.8344	283.25	286.963	3.71241
		4.8425	284.219	287.399	3.17964
		4.8506	285.011	287.63	2.61906
		4.859	285.697	287.74	2.04284
		4.8671	286.382	288.185	1.80335
		4.8788	286.826	288.586	1.76022
		4.8983	287.985	288.958	0.97305
		4.9111	288.656	289.561	0.90513
		4.9182	289.032	289.825	0.79291
		4.9247	289.461	290.308	0.84651
		4.9323	289.754	290.375	0.6208
		4.9527	290.607	290.979	0.37196
		4.9601	291.002	291.253	0.25089
		4.9672	291.23	291.56	0.32976
		4.9795	291.366	291.601	0.23564
		4.9867	291.555	291.868	0.31306
		4.9937	292.003	292.315	0.31225
		5.0002	292.307	292.277	0.02939
		5.0068	292.447	292.809	0.36139
		5.0139	292.305	293.255	0.95014
		5.033	293.244	293.759	0.51496
		5.0397	293.348	294.069	0.72121
		5.0462	293.504	294.112	0.60826
		5.0545	293.932	294.367	0.43453
		5.0626	294.204	294.64	0.43618
		5.071	294.482	294.948	0.46563
		5.0788	294.734	295.396	0.6614
		5.0876	294.963	295.314	0.35079
		5.1051	295.694	296.211	0.51739
		5.1119	295.764	296.083	0.3191
		5.1199	295.82	296.544	0.7241
		5.128	296.223	296.883	0.6603
		5.1361	296.431	296.676	0.24523
		5.1474	296.607	297.573	0.9662
		5.1538	296.784	297.809	1.02493
		5.1606	297.156	297.69	0.53337
		5.1686	297.644	298.122	0.47794
		5.1769	297.761	298.475	0.71411
		5.1851	298.109	298.213	0.10403
		5.1931	298.539	298.76	0.22062
		5.2014	298.663	298.881	0.21787
		5.2092	298.694	298.728	0.03376
		5.2176	298.916	299.423	0.50693
		5.2257	299.217	299.8	0.58347
		5.234	299.501	299.492	0.00884
		5.2424	299.684	300.195	0.51088
		5.2503	299.704	300.22	0.5155
		5.2686	300.406	301.185	0.77865
		5.2757	300.427	300.868	0.44081
		5.2826	300.908	300.985	0.07727
		5.2908	301.251	301.259	0.00762
		5.2992	301.43	300.972	0.45764
		5.3118	301.494	301.202	0.29259
		5.3184	301.499	301.677	0.17829
		5.3248	301.597	302.118	0.52143
		5.3323	301.925	302.178	0.25288
		5.3401	301.923	302.594	0.67077
		5.3481	301.937	302.545	0.60784
		5.3562	302.242	302.868	0.6265
		5.3644	302.467	303.185	0.71871
		5.3726	302.601	302.837	0.23665
		5.3808	302.782	303.301	0.51883
		5.3887	302.888	303.536	0.64746
		5.3969	303.236	303.472	0.23566
		5.4051	303.453	303.835	0.38159
		5.4145	303.43	303.797	0.36731
		5.4216	303.558	303.937	0.37913
		5.4295	303.967	304.727	0.75951
		5.4379	304.099	304.447	0.34776
		5.4568	304.361	304.693	0.332
		5.4635	304.585	304.671	0.08564
		5.4704	304.829	304.851	0.02155
		5.4815	304.751	305.259	0.50818
		5.4887	304.875	304.992	0.11671
		5.5085	305.465	305.54	0.07526
		5.5155	305.223	305.13	0.0934
		5.5298	305.747	305.95	0.20353
		5.5363	305.785	305.452	0.33309
		5.5438	305.8	306.048	0.24767
		5.552	305.69	305.835	0.1453
		5.5601	306.011	305.79	0.22091
		5.5681	306.275	306.117	0.1577
		5.5763	306.164	306.274	0.10979
		5.5845	306.106	306.062	0.04426
		5.5927	306.375	306.405	0.02941
		5.6007	306.499	306.386	0.11213
		5.6128	306.493	306.169	0.32475
		5.6194	306.503	306.49	0.01359
		5.6259	306.546	306.551	0.00486
		5.6334	306.709	306.693	0.01592
		5.6416	306.665	306.938	0.27303
		5.6497	306.557	306.576	0.0188
		5.6581	306.764	306.278	0.48583
		5.6663	306.957	306.607	0.34978
		5.6743	306.924	306.279	0.64573
		5.6825	306.932	306.832	0.09959
		5.6953	306.795	306.979	0.18483
		5.7022	307.128	306.829	0.29962
		5.726	306.97	306.848	0.12166
		5.7329	307.073	307.032	0.04097
		5.7446	307.194	306.735	0.45915
		5.764	307.217	307.053	0.16327
		5.7881	307.228	307.033	0.19553
		5.8133	307.13	306.982	0.14744
		5.8209	307.178	306.894	0.28331
		5.8466	307.18	306.81	0.37003
		5.8711	307.407	306.735	0.67109
		5.8943	307.18	306.745	0.43477
		5.9016	307.233	306.586	0.64725
		5.9264	307.158	306.442	0.71598
		5.9355	307.302	306.568	0.73448
		5.9459	307.211	306.716	0.49501
		5.9524	307.029	306.006	1.02364
		5.9601	307.268	306.61	0.65786
		5.9873	307.163	306.083	1.07939
		5.9953	307.039	305.673	1.36669
		6.0023	307.231	305.305	1.9265
		6.0095	307.183	305.352	1.83131
		6.0334	307.223	304.368	2.85541
		6.041	307.168	303.302	3.86663
		6.0661	306.749	302.095	4.65407
		6.0903	306.531	300.779	5.75273
		6.1155	306.491	300.22	6.27078
		6.1426	306.656	299.075	7.58012
		6.1682	306.458	298.603	7.85502
		6.1919	306.431	298.047	8.38439
		6.1994	306.41	298.122	8.28826
		6.2247	306.026	297.31	8.71609
		6.2316	305.777	296.511	9.26603
		6.2464	304.797	296.425	8.37242
		6.2532	303.971	295.892	8.07934
		6.2611	303.184	295.683	7.50097
		6.2693	302.287	295.456	6.83103
		6.2773	300.896	294.874	6.02274
		6.2856	299.646	295.326	4.31991
		6.2938	298.588	294.694	3.894
		6.3019	297.813	294.222	3.59082
		6.314	297.108	294.564	2.54387
		6.3202	296.174	293.891	2.28316
		6.3276	295.58	293.538	2.0421
		6.3465	294.782	293.129	1.6534
		6.3532	294.196	293.145	1.05092
		6.3593	293.814	292.941	0.87291
		6.3676	293.629	292.252	1.37698
		6.3753	293.614	292.109	1.50474
		6.3834	293.291	292.059	1.23174
		6.3958	292.659	291.387	1.27239
		6.4028	292.553	291.045	1.50825
		6.4231	292.244	290.454	1.79003
		6.4297	291.747	290.19	1.55739
		6.4362	291.419	290.275	1.14451
		6.4478	290.975	289.677	1.29828
		6.4546	290.671	289.583	1.08785
		6.4737	289.896	288.795	1.10124
		6.4814	289.696	288.336	1.35968
		6.4944	289.261	288.161	1.10042
		6.5013	289.078	288.236	0.84177
		6.5086	288.956	287.437	1.51882
		6.5159	288.763	287.044	1.71862
		6.5359	287.655	286.926	0.72844
		6.543	287.362	286.453	0.90887
		6.5497	287.244	286.493	0.75084
		6.5565	286.841	285.652	1.189
		6.5633	286.512	285.705	0.80644
		6.5709	286.255	285.744	0.51111
		6.5798	285.958	285.114	0.84378
		6.5873	285.682	284.75	0.93174
		6.598	285.346	284.731	0.61535
		6.6188	285.013	284.618	0.39528
		6.6255	284.741	283.795	0.94508
		6.6318	284.705	283.446	1.25957
		6.6385	284.367	283.447	0.92082
		6.6451	284.173	282.984	1.1887
		6.6527	283.889	282.672	1.2175
		6.6608	283.517	282.639	0.87851
		6.669	283.234	282.28	0.95435
		6.6804	283.089	282.158	0.93128
		6.6874	282.799	282.229	0.56981
		6.6945	282.479	281.381	1.09864
		6.7018	282.383	281.418	0.96485
		6.7096	282.392	280.723	1.66945
		6.7179	282.028	280.606	1.42241
		6.7261	281.572	280.777	0.79463
		6.7342	281.29	280.62	0.67019
		6.7423	281.093	280.196	0.89695
		6.7502	280.744	280.111	0.63258
		6.7585	280.444	280.007	0.43702
		6.7668	280.384	279.784	0.60062
		6.7788	280.269	279.988	0.28125
		6.799	279.877	279.219	0.65814
		6.8108	279.898	278.639	1.25864
		6.8171	279.679	278.669	1.00993
		6.824	279.351	278.64	0.71133
		6.8323	279.122	278.089	1.03374
		6.8402	279.18	278.128	1.05155
		6.8483	278.96	278.034	0.92644
		6.8564	278.421	277.559	0.8621
		6.8645	278.337	277.508	0.82922
		6.873	278.225	277.423	0.80156
		6.881	277.959	277.134	0.82516
		6.904	277.515	276.699	0.81538
		6.9109	277.501	276.608	0.89217
		6.9171	277.399	276.879	0.52023
		6.9241	277.053	276.455	0.59744
		6.9307	276.738	276.409	0.32874
		6.9378	276.627	276.499	0.12839
		6.9459	276.511	276.253	0.25798
		6.9545	276.333	276.149	0.18358
		6.9626	276.187	276.333	0.14539
		6.9706	276.268	275.624	0.64442
		6.9959	275.615	275.418	0.19725
		7.0036	275.8	275.667	0.13321
		7.0113	275.781	275.475	0.30615
		7.0195	275.635	275.205	0.43033
		7.0278	275.461	275.608	0.14679
		7.0359	275.252	275.368	0.11652
		7.0441	275.562	275.248	0.31365
		7.0521	275.485	275.241	0.24447
		7.0602	275.25	275.249	0.00155
		7.0686	275.224	275.123	0.10137
		7.081	275.391	275.202	0.18882
		7.0875	275.332	275.074	0.25721
		7.0943	275.088	274.964	0.12423
		7.1013	275.071	275.308	0.23624
		7.1208	275.184	274.993	0.19138
		7.1276	275.084	275.395	0.31107
		7.1354	274.827	274.553	0.27388
		7.1478	275.077	275.084	0.00733
		7.1546	275.084	275.099	0.01481
		7.1616	274.964	274.556	0.40775
		7.1677	274.871	275.099	0.22887
		7.1749	274.892	275.122	0.22971
		7.1943	274.991	274.88	0.11132
		7.2011	274.788	274.926	0.138
		7.2256	274.985	274.951	0.03365
		7.2331	274.785	274.372	0.41339
		7.2459	274.991	275.1	0.10934
		7.2695	274.909	275.144	0.23489
		7.2949	274.967	275.216	0.24905
		7.302	274.776	274.539	0.23692
		7.328	274.911	274.87	0.0413
		7.3516	275.036	274.949	0.08694
		7.3596	274.992	275.102	0.10975
		7.3835	275.094	275.363	0.26904
		7.3903	274.99	275.094	0.10497
		7.3967	274.806	275.207	0.40119
		7.403	274.971	275.522	0.55174
		7.4114	274.905	275.429	0.52423
		7.4348	274.916	275.387	0.47076
		7.4425	274.932	275.296	0.36411
		7.4495	275.02	275.522	0.50118
		7.456	275.091	275.899	0.8078
		7.4626	275.016	275.722	0.70622
		7.4693	274.928	276.072	1.14457
		7.4841	275.131	276.003	0.87288
		7.5003	275.068	276.325	1.25635
		7.5254	275.182	278.034	2.85234
		7.5336	275.113	278.303	3.18979
		7.5579	275.305	279.596	4.29083
		7.5833	275.366	280.471	5.10543
		7.6078	275.29	281.082	5.79215
		7.6308	275.344	281.629	6.28502
		7.6391	275.302	282.04	6.73796
		7.6644	275.27	282.833	7.56299
		7.672	275.204	283.042	7.8379
		7.6801	275.417	283.72	8.30377
		7.6885	275.6	283.766	8.16605
		7.7122	276.066	284.33	8.26327
		7.7318	277.24	285.122	7.88154
		7.7394	277.826	285.324	7.49787
		7.7458	278.563	285.65	7.08681
		7.7539	279.877	286.119	6.24221
		7.7619	280.847	285.947	5.09947
		7.78	282.947	286.486	3.53946
		7.7872	283.59	286.652	3.06229
		7.7946	284.087	287.401	3.31369
		7.8026	284.631	287.672	3.04022
		7.8105	285.462	287.395	1.93281
		7.8189	286.313	288.128	1.81514
		7.827	286.845	288.222	1.37668
		7.8466	288.002	288.66	0.65719
		7.8535	288.556	289.227	0.67113
		7.8603	288.712	289.437	0.72482
		7.8679	288.813	289.731	0.9184
		7.8757	289.391	289.912	0.52133
		7.8841	289.949	290.413	0.46463
		7.8924	290.191	290.347	0.15624
		7.9113	290.746	291.308	0.56108
		7.9184	291.107	291.484	0.37617
		7.9258	291.442	291.369	0.0731
		7.9326	291.705	291.726	0.02125
		7.941	291.831	291.617	0.21421
		7.949	292.135	292.454	0.3184
		7.9573	292.218	292.869	0.65023
		7.9658	292.178	292.865	0.68777
		7.9836	293.06	293.662	0.60203
		7.9915	293.251	293.607	0.35592
		7.9987	293.223	293.922	0.69871
		8.0063	293.673	294.285	0.61238
		8.0144	294.004	294.176	0.17252
		8.0227	294.419	294.769	0.34918
		8.0308	294.379	295.3	0.92127
		8.0391	294.644	295.08	0.43612
		8.0589	295.34	296.006	0.66575
		8.0658	295.418	295.622	0.20462
		8.0721	295.441	296.555	1.11431
		8.0796	295.427	296.617	1.19007
		8.0877	296.254	296.654	0.40016
		8.0957	296.661	296.911	0.24976
		8.104	296.518	297.459	0.9415
		8.1122	296.818	297.547	0.72879
		8.1204	297.326	297.933	0.60732
		8.1283	297.514	298.006	0.49118
		8.1366	297.747	297.783	0.03551
		8.1449	298.112	298.54	0.42821
		8.1532	298.261	298.366	0.10492
		8.1639	298.37	298.874	0.50469
		8.1709	298.519	299.137	0.61751
		8.1779	298.637	298.955	0.31763
		8.1858	299.115	299.736	0.62158
		8.1938	299.279	299.993	0.71401
		8.2018	299.406	299.714	0.30748
		8.2102	299.831	299.894	0.06322
		8.2183	300.092	300.373	0.2814
		8.2268	300.376	300.002	0.37415
		8.2467	300.237	301.039	0.80173
		8.2533	300.6	300.803	0.20312
		8.2602	300.969	301.509	0.54068
		8.2672	301.06	301.605	0.54489
		8.2753	301.294	301.293	0.00039
		8.2836	301.687	301.97	0.28253
		8.2918	301.687	302.037	0.35066
		8.2998	301.675	302.321	0.64552
		8.308	301.976	302.554	0.57739
		8.3162	302.14	302.628	0.48786
		8.3285	302.536	302.743	0.20708
		8.3349	302.619	303.185	0.56615
		8.3419	302.529	302.958	0.42967
		8.3486	302.865	303.412	0.54646
		8.3569	303.261	303.593	0.33184
		8.3651	303.257	303.277	0.01984
		8.3732	303.432	303.671	0.23942
		8.3814	303.603	303.937	0.33325
		8.3895	303.965	303.724	0.24035
		8.3978	304.015	304.292	0.27664
		8.4058	304.063	304.719	0.6565
		8.4139	304.201	304.243	0.04159
		8.4221	304.543	304.691	0.14762
		8.4309	304.516	304.861	0.34499
		8.4386	304.541	304.387	0.15444
		8.4466	304.872	304.892	0.01921
		8.4549	305.043	304.898	0.14569
		8.4632	305.215	304.969	0.24584
		8.4807	305.187	304.858	0.32925
		8.4955	305.498	305.827	0.32899
		8.5038	305.35	305.273	0.07668
		8.5119	305.593	305.496	0.09686
		8.5303	305.872	305.601	0.27094
		8.5373	305.678	305.974	0.29636
		8.5445	305.723	306.139	0.41542
		8.5527	305.918	305.707	0.21112
		8.5606	306.175	306.336	0.1611
		8.5692	306.097	306.246	0.14865
		8.577	306.22	305.773	0.44755
		8.5852	306.43	306.045	0.38538
		8.5979	306.51	305.98	0.53055
		8.6044	306.311	306.166	0.14503
		8.6113	306.285	306.378	0.09295
		8.6187	306.411	306.27	0.14066
		8.6261	306.608	306.134	0.47377
		8.6342	306.509	306.19	0.31958
		8.6573	306.568	305.856	0.71191
		8.6642	306.722	306.129	0.59292
		8.6745	306.563	305.998	0.56587
		8.6823	306.521	306.149	0.37162
		8.7074	306.638	306.226	0.41184
		8.7315	306.677	306.339	0.33837
		8.7381	306.564	306.18	0.38407
		8.7444	306.48	306.441	0.03913
		8.7514	306.492	306.382	0.11011
		8.7764	306.539	306.251	0.28805
		8.7839	306.516	305.935	0.58108
		8.8081	306.51	306.057	0.45334
		8.8155	306.506	306.174	0.3322
		8.8292	306.682	306.055	0.62712
		8.8366	306.597	305.982	0.61507
		8.8436	306.545	306.183	0.36194
		8.8508	306.463	305.753	0.70956
		8.8596	306.688	305.731	0.95732
		8.8812	306.483	305.564	0.91816
		8.8885	306.679	305.634	1.04524
		8.8961	306.588	305.529	1.05855
		8.9201	306.478	305.195	1.28345
		8.9279	306.638	305.372	1.26622
		8.9359	306.473	304.939	1.53436
		8.9444	306.339	304.666	1.67319
		8.9669	306.45	304.057	2.39225
		8.978	306.41	303.433	2.97742
		9.0047	306.257	302.491	3.76546
		9.0325	306.153	301.051	5.10177
		9.0575	305.895	299.881	6.01434
		9.0815	305.847	299.145	6.70197
		9.109	305.749	297.884	7.86535
		9.1164	305.841	298.445	7.39572
		9.1411	305.88	297.378	8.50161
		9.1481	305.698	296.738	8.95997
		9.1717	305.363	296.819	8.54353
		9.1791	304.924	296.204	8.72022
		9.1858	304.529	295.855	8.67377
		9.1923	304.254	295.771	8.48268
		9.1988	303.388	295.419	7.96846
		9.2054	302.534	295.141	7.39334
		9.2132	301.464	295.225	6.23936
		9.2211	300.631	294.556	6.07431
		9.2293	299.73	294.428	5.30193
		9.2376	298.93	294.24	4.6901
		9.2476	297.738	293.477	4.26045
		9.2546	296.992	293.442	3.55009
		9.2734	294.864	293	1.86405
		9.2801	294.402	292.92	1.48217
		9.2867	294.047	293.049	0.99832
		9.2947	293.766	291.918	1.84858
		9.3028	293.491	292.217	1.2735
		9.325	292.418	291.276	1.14182
		9.3315	292.34	291.67	0.67047
		9.3454	291.95	290.471	1.47907
		9.3516	291.747	290.524	1.22269
		9.3599	291.157	289.914	1.24307
		9.3682	291.009	289.386	1.62252
		9.387	290.176	289.108	1.06748
		9.3936	290.097	289.058	1.03959
		9.4005	289.811	288.824	0.98722
		9.4088	289.419	288.295	1.12435
		9.4168	289.189	288.14	1.04902
		9.4288	289.08	287.91	1.1705
		9.4358	288.769	287.155	1.61348
		9.4431	288.452	287.23	1.22138
		9.4629	287.476	286.47	1.00591
		9.4697	287.483	286.202	1.28111
		9.4763	287.166	286.282	0.88431
		9.4831	286.687	285.77	0.91703
		9.4905	286.361	285.999	0.36287
		9.4984	286.331	285.387	0.94386
		9.5065	285.998	285.009	0.98871
		9.5147	285.721	285.091	0.63046
		9.5228	285.304	284.497	0.80642
		9.5312	285.164	284.155	1.00937
		9.5486	284.531	283.625	0.90616
		9.5556	284.304	283.582	0.72125
		9.5636	284.158	283.554	0.60425
		9.5719	283.941	283.218	0.7226
		9.5801	283.584	282.594	0.99033
		9.5882	283.434	282.665	0.76866
		9.5963	283.274	282.1	1.17431
		9.6046	283.041	281.898	1.14347
		9.6128	282.586	281.746	0.84002
		9.6209	282.282	281.377	0.90484
		9.6311	282.057	281.2	0.8567
		9.6376	282.012	280.898	1.11415
		9.6453	281.615	280.703	0.91197
		9.6535	281.336	280.75	0.58571
		9.6615	281.092	279.98	1.11232
		9.6699	281.059	279.969	1.09017
		9.6917	280.144	279.754	0.39053
		9.699	280.075	279.713	0.36264
		9.7057	280.162	279.45	0.71116
		9.7133	279.976	279.026	0.94969
		9.7194	279.642	279.18	0.46265
		9.7266	279.56	278.867	0.69303
		9.7351	279.592	278.629	0.96288
		9.7433	279.344	278.73	0.61391
		9.7675	278.854	278.149	0.70522
		9.7749	278.979	278.017	0.96126
		9.7818	278.801	277.466	1.33495
		9.7881	278.591	277.403	1.18831
		9.7947	278.413	277.334	1.07862
		9.8012	278.256	276.824	1.43206
		9.8084	278.152	277.068	1.08449
		9.8164	277.592	277.031	0.56033
		9.8244	277.366	276.754	0.61222
		9.8328	277.421	276.378	1.0428
		9.8411	277.021	276.519	0.50155
		9.8493	276.758	276.111	0.6474
		9.8616	276.491	276.269	0.22155
		9.8684	276.497	276.189	0.30878
		9.8754	276.354	275.847	0.5063
		9.8824	276.112	276.036	0.07657
		9.8902	275.867	275.645	0.2224
		9.8979	275.915	275.432	0.48287
		9.9063	275.962	275.758	0.20404
		9.9144	275.648	275.238	0.40981
		9.9225	275.505	275.328	0.17698
		9.9307	275.521	275.664	0.14293
		9.9391	275.426	275.05	0.37579
		9.9636	275.205	274.873	0.33233
		9.9717	275.196	275.099	0.09714
		9.9923	274.865	274.71	0.15509
		9.9993	275.056	274.631	0.42516
		10.0064	275.02	274.815	0.20553
		10.0133	274.983	274.359	0.62412
		10.0203	274.782	274.809	0.02639
		10.0283	274.805	274.483	0.3218
		10.0364	274.892	274.32	0.57198
		10.0446	274.872	274.864	0.00814
		10.0527	274.579	274.384	0.19467
		10.061	274.64	274.111	0.52855
		10.0691	274.815	274.797	0.01814
		10.0773	274.646	274.394	0.25227
		10.0854	274.533	274.166	0.36793
		10.0977	274.556	274.599	0.04253
		10.117	274.614	274.459	0.15508
		10.1243	274.358	274.607	0.24931
		10.1319	274.442	274.016	0.42525
		10.1561	274.299	274.056	0.24361
		10.1638	274.457	274.192	0.26517
		10.1707	274.466	274.342	0.12393
		10.1783	274.475	274.015	0.46044
		10.2021	274.448	274.076	0.3719
		10.2271	274.331	274.009	0.32237
		10.2339	274.414	274.287	0.12704
		10.2591	274.269	274.285	0.01627
		10.2923	274.166	274.201	0.03478
		10.2997	274.303	274.313	0.00929
		10.3114	274.471	274.527	0.05583
		10.3184	274.288	274.288	7e-05
		10.3251	274.302	274.502	0.20036
		10.332	274.34	274.596	0.25613
		10.339	274.414	274.423	0.00881
		10.3466	274.463	274.801	0.3386
		10.3549	274.233	274.811	0.57815
		10.363	274.35	274.58	0.22981
		10.3859	274.385	275.404	1.01955
		10.3928	274.325	274.831	0.50543
		10.4176	274.509	275.582	1.07291
		10.4419	274.604	276.06	1.456
		10.4487	274.627	276.747	2.12034
		10.4561	274.502	276.709	2.20691
		10.48	274.681	278.014	3.33232
		10.4875	274.521	278.782	4.26066
		10.5141	274.819	279.669	4.84983
		10.542	274.742	280.517	5.77546
		10.5485	274.888	280.728	5.83999
		10.5722	274.767	281.306	6.53957
		10.5792	274.827	281.505	6.67751
		10.6045	274.748	282.226	7.47835
		10.6115	274.843	282.747	7.90416
		10.6303	274.947	283.004	8.05713
		10.6369	275.097	283.228	8.13064
		10.6603	275.716	284.244	8.52878
		10.6672	276.161	284.275	8.1139
		10.6794	276.82	284.988	8.1677
		10.6864	277.622	285.003	7.38103
		10.6938	278.21	285.102	6.89266
		10.7001	279.32	285.608	6.28802
		10.7067	280.446	285.481	5.03409
		10.7136	281.414	285.7	4.28619
		10.7217	281.811	286.155	4.34461
		10.7299	282.537	286.115	3.57825
		10.7472	284.434	287.262	2.82807
		10.7551	285.008	287.197	2.18948
		10.7624	285.888	287.652	1.7643
		10.7705	286.593	287.879	1.28578
		10.7787	287.317	287.964	0.64661
		10.787	287.644	288.562	0.91741
		10.795	287.939	288.897	0.95805
		10.8134	288.866	289.453	0.58716
		10.8202	289.106	289.626	0.52072
		10.8275	289.355	289.636	0.28058
		10.8358	289.78	290.269	0.48876
		10.8443	290.15	290.099	0.05134
		10.8629	290.631	290.936	0.3058
		10.8693	290.861	290.838	0.02271
		10.8766	291.049	291.353	0.30388
		10.8844	291.155	291.751	0.59562
		10.8926	291.482	291.62	0.13848
		10.9007	291.826	292.284	0.45745
		10.9089	292.029	292.615	0.58568
		10.9175	292.246	292.662	0.41541
		10.9342	292.717	293.3	0.58333
		10.942	292.921	293.625	0.70441
		10.9498	293.358	294.078	0.71978
		10.958	293.531	294.142	0.61038
		10.9661	293.862	294.102	0.24069
		10.9742	294.446	294.887	0.44131
		10.9824	294.588	294.661	0.07306
		10.9904	294.798	294.752	0.04632
		10.9988	295.123	295.393	0.26992
		11.0071	295.389	295.06	0.32968
		11.0259	295.398	296.565	1.16713
		11.0324	295.552	295.912	0.3595
		11.0395	296.176	296.845	0.669
		11.0476	296.524	296.794	0.27014
		11.0558	296.739	296.988	0.24834
		11.0639	296.847	297.35	0.50274
		11.072	297.027	297.748	0.72153
		11.0804	297.284	297.374	0.09024
		11.0884	297.597	298.087	0.49027
		11.0965	297.704	298.049	0.34544
		11.1048	297.978	297.9	0.07856
		11.1128	298.308	299.014	0.7064
		11.121	298.28	298.694	0.41379
		11.1306	298.71	298.618	0.09217
		11.1373	299.04	299.21	0.17051
		11.1457	299.103	299.258	0.15515
		11.1538	299.198	299.562	0.36393
		11.1619	299.429	299.713	0.28372
		11.1703	299.563	299.732	0.16915
		11.1781	300.013	300.094	0.08061
		11.1867	300.192	300.453	0.26129
		11.2048	300.349	300.722	0.37335
		11.212	300.711	301.233	0.52157
		11.2192	300.786	301.275	0.48904
		11.2272	300.822	301.445	0.62296
		11.2354	301.122	301.665	0.5427
		11.2437	301.384	301.49	0.10636
		11.2516	301.726	302.276	0.55015
		11.2597	301.659	302.3	0.64155
		11.2678	301.788	302.251	0.46297
		11.2788	302.285	302.619	0.33442
		11.2858	302.493	302.578	0.08561
		11.2927	302.609	302.481	0.12875
		11.3005	302.71	303.052	0.3418
		11.3086	302.757	302.89	0.1326
		11.3168	303.198	303.116	0.08196
		11.3248	303.234	303.445	0.21112
		11.3332	303.261	303.228	0.03292
		11.3411	303.536	303.466	0.07077
		11.3495	303.845	303.841	0.00446
		11.3576	303.749	303.497	0.25237
		11.3657	303.89	303.853	0.03707
		11.3781	304.088	304.126	0.03824
		11.3849	304.3	304.253	0.04724
		11.3918	304.278	304.47	0.19217
		11.4066	304.452	304.368	0.08367
		11.4147	304.684	304.628	0.05661
		11.4267	304.743	304.489	0.25394
		11.4335	304.573	304.724	0.15147
		11.44	304.896	304.934	0.03765
		11.4476	305.054	304.865	0.18892
		11.4559	305.11	305.034	0.07612
		11.4746	305.202	304.847	0.35461
		11.4816	305.385	305.288	0.09695
		11.4953	305.371	305.673	0.30211
		11.5021	305.301	305.359	0.05828
		11.5087	305.392	305.626	0.23401
		11.5154	305.629	305.805	0.17576
		11.522	305.71	305.596	0.1136
		11.5289	305.723	305.697	0.02592
		11.537	305.701	305.705	0.00404
		11.5451	305.926	305.713	0.21236
		11.5622	305.973	305.387	0.58552
		11.57	305.942	305.602	0.33938
		11.5778	306.058	305.697	0.36049
		11.5864	306.167	305.685	0.48113
		11.6098	305.957	305.664	0.29385
		11.6182	306.12	305.454	0.66555
		11.6254	306.248	305.672	0.57624
		11.6502	306.209	305.87	0.3384
		11.6744	306.129	305.736	0.39287
		11.6815	306.12	305.572	0.54795
		11.7081	305.997	305.733	0.26355
		11.7367	306.118	305.623	0.49527
		11.7614	306.28	305.58	0.69953
		11.7852	306.34	305.57	0.77027
		11.8089	306.193	305.276	0.91687
		11.8162	306.217	305.497	0.72079
		11.8277	306.259	305.065	1.1939
		11.8345	306.205	305.476	0.72813
		11.8584	306.303	305.183	1.1197
		11.865	306.1	304.763	1.33636
		11.8775	306.054	304.468	1.58612
		11.885	306.054	304.926	1.12838
		11.9096	305.972	303.673	2.29909
		11.9164	306.037	303.47	2.56703
		11.941	305.838	301.604	4.23372
		11.9658	305.646	300.269	5.37721
		11.9915	305.571	299.448	6.12292
		12.0168	305.347	298.725	6.62214
		12.041	305.449	297.844	7.60485
		12.0482	305.461	297.732	7.72877
		12.073	305.363	297.444	7.91831
		12.0927	305.427	296.933	8.49424
		12.1012	305.096	295.906	9.18996
		12.1253	304.091	295.169	8.9223
		12.1323	303.432	294.974	8.45821
		12.1445	302.502	294.679	7.82215
		12.1639	300.64	294.474	6.16605
		12.1706	299.607	294.217	5.39007
		12.1772	298.768	293.632	5.13543
		12.184	298.124	293.699	4.42562
		12.2036	296.04	292.714	3.32646
		12.2107	295.326	292.628	2.69847
		12.2177	295.004	292.307	2.69685
		12.2246	294.754	291.978	2.77543
		12.231	293.928	292.024	1.90404
		12.2517	292.867	290.963	1.90312
		12.2579	292.647	291.432	1.21482
		12.2639	292.246	290.926	1.31986
		12.2708	292.017	290.552	1.46514
		12.2788	291.578	290.276	1.30216
		12.2869	291.161	289.956	1.20446
		12.2953	290.692	289.856	0.83516
		12.3138	289.991	289.125	0.86598
		12.3206	290.112	288.67	1.44139
		12.3279	289.745	288.427	1.31856
		12.3362	289.269	288.114	1.15437
		12.3441	289.12	288.214	0.90579
		12.3524	289.049	287.675	1.37468
		12.3605	288.749	287.106	1.64336
		12.3689	288.301	287.283	1.01825
		12.3873	287.631	286.712	0.9186
		12.4421	285.635	284.604	1.03099
		12.4504	285.512	284.178	1.3336

## Sheet: Figure 4i
Figure 4i
		Time, s	Measured reference position, µm	Target reference position, µm	Absolute Error in reference position, µm
		0	271.953	284.646	12.6927
		0.0071	272.963	284.815	11.852
		0.0149	273.898	284.575	10.6776
		0.0219	274.832	285.178	10.3463
		0.0298	275.923	285.119	9.19574
		0.0383	277.036	285.124	8.08791
		0.0462	278.023	285.565	7.542
		0.0544	278.595	285.834	7.23929
		0.0625	279.338	285.536	6.19812
		0.0707	280.534	285.926	5.39188
		0.0791	281.353	285.791	4.43854
		0.087	282.036	285.923	3.88632
		0.0958	282.425	285.898	3.47264
		0.1035	283.01	285.64	2.62995
		0.1117	283.384	285.479	2.09464
		0.1197	283.469	285.786	2.31697
		0.128	283.436	285.708	2.27194
		0.1359	283.6	285.763	2.16316
		0.1441	283.731	285.777	2.04613
		0.1524	283.568	285.725	2.15672
		0.1604	283.566	285.883	2.31782
		0.1688	283.687	286.088	2.40109
		0.1789	283.912	285.59	1.67824
		0.1855	283.876	285.594	1.71816
		0.1928	283.792	285.488	1.69693
		0.201	284.009	285.467	1.45778
		0.2092	284.052	285.433	1.38099
		0.2175	284.092	285.134	1.04154
		0.2257	283.963	284.863	0.89954
		0.2337	283.901	284.823	0.9219
		0.2418	284.011	284.678	0.66665
		0.25	283.759	284.677	0.91759
		0.2609	283.668	284.563	0.89492
		0.2673	283.617	283.812	0.19454
		0.2747	283.793	283.726	0.06738
		0.2827	283.715	283.171	0.54314
		0.2909	283.541	281.904	1.63734
		0.2992	283.759	281.171	2.58803
		0.3071	283.797	280.16	3.63737
		0.3152	283.655	279.225	4.42978
		0.3233	283.461	278.352	5.10865
		0.3314	283.172	277.709	5.46338
		0.3397	283.225	277.336	5.8882
		0.3481	283.097	277.033	6.06333
		0.3706	283.072	275.598	7.47391
		0.3774	283.39	275.116	8.27321
		0.3837	283.443	274.458	8.98455
		0.3904	283.394	274.165	9.22903
		0.3969	283.36	273.652	9.70794
		0.4049	283.404	273.162	10.2426
		0.4135	283.057	273.178	9.87904
		0.4362	282.079	272.924	9.15467
		0.4434	281.676	272.919	8.75714
		0.4496	281.045	272.809	8.23667
		0.4562	280.067	272.397	7.67012
		0.4623	279.017	272.384	6.63321
		0.4703	278.066	272.195	5.87156
		0.4783	277.112	271.586	5.52578
		0.4863	276.169	271.943	4.2253
		0.4945	274.916	271.342	3.57382
		0.5027	273.859	271.512	2.34679
		0.5128	272.94	271.779	1.16086
		0.5195	272.079	271.286	0.79375
		0.5275	271.619	271.329	0.28981
		0.5356	271.25	271.616	0.36527
		0.5436	270.59	271.548	0.95833
		0.5517	270.216	271.569	1.35262
		0.5599	269.934	271.696	1.76217
		0.5681	269.907	271.088	1.18104
		0.5763	269.937	271.545	1.60804
		0.5843	269.738	271.444	1.70635
		0.5957	269.47	271.053	1.5831
		0.6019	269.587	271.436	1.84903
		0.61	269.571	271.589	2.01785
		0.6169	269.427	271.186	1.75905
		0.625	269.213	271.636	2.42306
		0.6332	269.041	271.58	2.53844
		0.6415	269.165	271.397	2.23229
		0.6496	269.224	272.112	2.88754
		0.658	269.045	271.685	2.63961
		0.6661	269.053	271.685	2.63217
		0.6769	269.268	272.041	2.77275
		0.6835	269.149	271.749	2.59959
		0.6909	269.175	271.853	2.67772
		0.6984	269.171	272.452	3.2804
		0.7067	269.108	272.238	3.13034
		0.7149	269.22	272.858	3.63789
		0.7232	269.075	273.583	4.50749
		0.7314	268.85	273.465	4.61533
		0.7394	269.053	273.981	4.9278
		0.7476	269.175	274.688	5.51286
		0.7558	269.199	274.892	5.69287
		0.7638	269.233	276.087	6.85388
		0.7767	269.403	276.922	7.51875
		0.7832	269.592	277.783	8.19066
		0.7903	269.545	278.607	9.06296
		0.7969	269.412	279.051	9.63878
		0.8045	269.321	279.861	10.5401
		0.8126	269.453	280.698	11.2454
		0.8208	269.128	281.102	11.9742
		0.8288	269.087	281.388	12.3004
		0.837	269.106	282.376	13.2695
		0.8452	269.197	282.265	13.0682
		0.8534	269.419	282.706	13.2875
		0.8616	269.491	282.894	13.4023
		0.8697	269.724	282.636	12.9127
		0.8796	270.084	283.189	13.105
		0.8867	270.317	283.615	13.2988
		0.8943	270.352	283.696	13.3441
		0.9027	271.126	283.847	12.7211
		0.9106	271.891	284.607	12.7166
		0.9188	272.365	284.574	12.2085
		0.9269	272.871	284.805	11.934
		0.9352	274.005	285.299	11.2935
		0.943	275.268	284.817	9.54869
		0.9513	276.642	285.358	8.71608
		0.9625	277.653	285.204	7.55037
		0.9697	278.549	285	6.45126
		0.976	279.684	285.457	5.77284
		0.9841	280.354	285.406	5.05173
		0.992	280.827	285.052	4.22495
		1.0002	281.142	285.539	4.39723
		1.0084	281.571	285.313	3.74246
		1.0165	282.089	285.266	3.17728
		1.0249	282.293	285.656	3.36322
		1.0329	282.487	285.287	2.80048
		1.0439	282.819	285.466	2.64737
		1.0506	283.156	285.408	2.252
		1.0583	283.044	285.153	2.10838
		1.0654	283.164	285.383	2.21887
		1.0738	283.295	285.172	1.877
		1.0819	283.516	285.017	1.50145
		1.09	283.601	285.218	1.61685
		1.0982	283.428	284.979	1.55151
		1.1063	283.442	284.873	1.43139
		1.1144	283.632	284.895	1.26289
		1.1228	283.543	284.701	1.15773
		1.1308	283.329	284.808	1.47913
		1.1433	283.372	284.591	1.21923
		1.1499	283.471	284.446	0.97567
		1.1566	283.428	284.428	1.00011
		1.1634	283.233	284.299	1.06566
		1.1714	283.352	283.741	0.38922
		1.1797	283.478	283.079	0.39905
		1.1877	283.499	282.874	0.62477
		1.1957	283.253	282.142	1.11178
		1.2042	283.148	281.476	1.67222
		1.2119	283.296	280.436	2.8596
		1.2204	283.083	279.356	3.72794
		1.2284	283.048	278.471	4.57697
		1.2365	282.813	277.544	5.26942
		1.2458	282.961	276.789	6.17203
		1.2535	282.984	276.345	6.63926
		1.2765	282.966	275.244	7.72202
		1.2828	282.9	274.86	8.03978
		1.2942	282.784	274.001	8.78356
		1.3019	282.698	273.779	8.91896
		1.3101	282.626	273.219	9.40679
		1.318	282.719	273.258	9.46112
		1.3265	282.511	272.999	9.51141
		1.3344	282.046	272.467	9.57864
		1.3426	281.933	272.491	9.44137
		1.3508	281.221	272.2	9.0215
		1.3623	280.457	271.818	8.63913
		1.3688	279.404	271.979	7.42416
		1.3751	278.391	271.615	6.77678
		1.3833	277.501	271.604	5.89761
		1.3915	276.407	271.642	4.76506
		1.3998	275.053	271.271	3.7825
		1.408	273.985	271.313	2.67223
		1.4162	273.101	271.642	1.45882
		1.4244	272.259	271.069	1.1901
		1.4324	271.687	271.208	0.47954
		1.4405	271.451	271.439	0.01232
		1.4486	271.004	270.677	0.3266
		1.4604	270.512	270.912	0.39925
		1.4668	269.674	271.003	1.32894
		1.4732	269.345	270.418	1.07266
		1.4813	269.418	271.181	1.76344
		1.4894	269.057	271.254	2.19662
		1.4977	268.445	270.748	2.30312
		1.506	268.294	271.436	3.14115
		1.5141	268.33	271	2.67071
		1.5224	268.37	270.959	2.589
		1.5305	268.285	271.439	3.15333
		1.5431	268.199	271.141	2.94119
		1.5501	268.476	271.145	2.66899
		1.5567	268.56	271.599	3.03882
		1.5632	268.367	271.44	3.07362
		1.5712	268.321	271.32	2.99894
		1.5793	268.354	271.735	3.38125
		1.5875	268.328	271.838	3.50948
		1.5957	268.3	271.746	3.44631
		1.6037	268.221	272.271	4.05021
		1.6118	268.213	272.12	3.90682
		1.6199	268.461	272.511	4.04962
		1.6281	268.408	272.811	4.40309
		1.6363	268.306	272.558	4.25156
		1.6455	268.614	273.391	4.77684
		1.6526	268.627	274.112	5.48454
		1.6606	268.567	274.16	5.5922
		1.6688	268.429	275.212	6.78309
		1.677	268.497	276.29	7.79232
		1.6854	268.679	276.937	8.25754
		1.6933	268.572	277.862	9.28991
		1.7015	268.456	278.552	10.0966
		1.7096	268.442	278.962	10.5198
		1.7178	268.678	280.303	11.6254
		1.7289	268.758	280.536	11.7782
		1.7358	268.528	280.789	12.2612
		1.7427	268.648	281.4	12.7517
		1.7506	268.792	281.479	12.6869
		1.7587	268.844	281.952	13.108
		1.7669	268.778	282.369	13.5914
		1.7751	268.753	282.148	13.3953
		1.7831	269.538	282.852	13.3143
		1.7912	269.804	283.112	13.3084
		1.7993	270.255	283.169	12.9135
		1.8075	270.845	283.607	12.7615
		1.8159	271.69	283.844	12.1547
		1.8274	272.951	283.591	10.6401
		1.8341	273.778	283.967	10.1894
		1.8408	274.76	284.522	9.76283
		1.8481	275.621	284.229	8.60836
		1.8563	276.911	284.824	7.91306
		1.8645	277.801	284.788	6.98688
		1.8728	278.51	284.669	6.15865
		1.8808	279.508	285.33	5.82158
		1.889	279.977	285.185	5.2078
		1.8971	280.641	284.977	4.33573
		1.9093	281.415	285.294	3.87874
		1.9157	282.026	284.992	2.9661
		1.9227	282.67	284.622	1.95138
		1.9298	282.898	284.921	2.02329
		1.9381	282.735	284.667	1.93243
		1.9461	282.754	284.863	2.10983
		1.9542	282.887	285.146	2.25885
		1.9624	282.783	284.951	2.1681
		1.9704	282.773	284.907	2.13436
		1.9786	282.811	285.25	2.43941
		1.9867	283.035	284.7	1.66559
		1.9948	283.279	284.997	1.71838
		2.0031	283.22	284.768	1.54851
		2.0125	283.299	284.351	1.05131
		2.0194	283.604	284.434	0.82986
		2.0276	283.444	284.637	1.19339
		2.0361	283.16	284.542	1.38233
		2.0438	283.124	284.621	1.49631
		2.0522	283.047	284.32	1.27261
		2.0604	283.022	284.194	1.17214
		2.0686	282.816	284.168	1.35204
		2.0765	282.88	283.806	0.92586
		2.0848	283.147	283.343	0.19664
		2.0955	283.446	282.625	0.82088
		2.1021	283.271	281.914	1.35757
		2.1092	283.286	281.219	2.06658
		2.1174	283.307	280.062	3.24494
		2.1257	283.218	279.39	3.8285
		2.1339	282.795	278.508	4.28692
		2.1419	282.423	277.574	4.84962
		2.15	282.432	276.775	5.65667
		2.1582	282.392	276.485	5.90615
		2.1661	282.304	275.757	6.54626
		2.1769	282.363	275.596	6.767
		2.1836	282.588	274.917	7.67099
		2.194	282.766	273.836	8.9305
		2.2006	283	273.656	9.3445
		2.207	282.737	273.202	9.5354
		2.2152	282.736	272.857	9.87836
		2.2232	282.614	272.897	9.71683
		2.2316	282.295	272.863	9.43149
		2.2397	281.858	272.26	9.59758
		2.2478	281.457	272.358	9.09908
		2.2561	281.081	272.102	8.9797
		2.2642	280.404	271.682	8.7216
		2.2765	279.542	271.604	7.93791
		2.2841	278.394	271.137	7.25699
		2.2908	277.637	271.106	6.53061
		2.2973	276.829	271.296	5.53335
		2.3049	275.723	270.562	5.16069
		2.3129	274.482	270.791	3.69145
		2.3213	273.23	270.98	2.24966
		2.3294	272.013	270.696	1.31679
		2.3375	270.97	271.065	0.09453
		2.3457	270.325	270.992	0.66685
		2.3539	270.136	270.737	0.60104
		2.3621	269.988	270.745	0.7576
		2.3701	269.777	270.759	0.98229
		2.3792	269.583	270.514	0.93122
		2.3866	269.643	270.41	0.76697
		2.3946	269.442	270.078	0.63596
		2.4028	269.131	270.135	1.00369
		2.4109	268.566	270.485	1.91975
		2.4191	268.159	270.703	2.54462
		2.4274	268.011	270.564	2.55367
		2.4356	267.768	271.32	3.55141
		2.4436	267.437	270.944	3.50753
		2.4518	267.644	271.082	3.43828
		2.4627	267.929	271.24	3.31045
		2.4701	268.041	270.88	2.83874
		2.477	268.325	270.483	2.15742
		2.4845	268.368	270.77	2.40218
		2.4925	268.509	270.508	1.9995
		2.5008	268.586	270.842	2.25599
		2.5089	268.34	271.309	2.96869
		2.5172	268.11	271.12	3.01048
		2.5252	268.05	272.151	4.10127
		2.5331	267.848	272.634	4.78621
		2.5439	267.525	272.78	5.25449
		2.5509	267.673	273.24	5.56739
		2.5581	267.77	273.802	6.03216
		2.5658	268.06	273.933	5.87325
		2.5741	268.289	274.74	6.45168
		2.5823	268.404	274.977	6.57277
		2.5903	268.781	275.914	7.13304
		2.5984	268.801	276.886	8.08447
		2.6069	268.673	277.377	8.70339
		2.6149	268.42	278.154	9.73397
		2.623	268.385	279.39	11.0044
		2.6313	268.329	279.639	11.3103
		2.6436	268.103	280.344	12.2413
		2.6504	268.082	281.12	13.0377
		2.6573	268.142	281.324	13.1823
		2.6638	268.443	281.471	13.0281
		2.672	268.743	281.612	12.8691
		2.6798	268.588	281.672	13.0838
		2.6881	268.994	282.662	13.6674
		2.6963	269.162	282.588	13.4255
		2.7043	269.455	282.548	13.0937
		2.7127	270.011	283.079	13.068
		2.7207	270.442	283.631	13.1896
		2.7288	271.022	283.51	12.4877
		2.7369	271.866	283.961	12.0955
		2.7464	273.23	284.066	10.8368
		2.7535	274.623	283.786	9.16382
		2.7616	275.857	284.223	8.36627
		2.7698	276.649	284.331	7.68206
		2.7778	277.252	284.08	6.82816
		2.7861	278.129	284.665	6.53513
		2.7941	278.889	284.375	5.48625
		2.8023	279.509	284.59	5.08098
		2.8104	279.875	285.072	5.19694
		2.8188	280.533	284.604	4.07081
		2.829	281.458	284.826	3.36738
		2.8355	281.879	285.082	3.2033
		2.8429	282.112	284.679	2.56645
		2.8511	282.564	284.665	2.10186
		2.8594	282.867	284.812	1.94477
		2.8677	283.082	284.26	1.17846
		2.8758	283.211	284.221	1.00986
		2.884	283.095	284.299	1.20415
		2.8921	282.924	284.591	1.66765
		2.9001	282.87	284.386	1.51698
		2.9119	282.74	284.764	2.02423
		2.918	282.401	284.77	2.36895
		2.9248	282.555	284.922	2.36694
		2.9327	282.675	284.65	1.975
		2.941	282.884	284.309	1.42428
		2.9492	282.931	284.317	1.38591
		2.9572	283.146	283.724	0.57811
		2.9657	283.469	283.551	0.0825
		2.9738	283.274	283.446	0.17162
		2.9818	283.201	282.871	0.33055
		2.9899	283.087	282.715	0.37256
		2.9982	282.981	282.752	0.22884
		3.0102	282.791	282.309	0.48218
		3.0166	282.541	281.437	1.10404
		3.0234	282.467	280.628	1.83895
		3.0307	282.577	279.839	2.73796
		3.0389	282.587	278.717	3.87014
		3.0469	282.454	277.689	4.76511
		3.0553	282.436	276.527	5.90915
		3.0632	282.734	276.062	6.67239
		3.0715	282.782	275.229	7.55311
		3.0796	282.586	274.523	8.06337
		3.0893	282.396	274.509	7.88667
		3.0963	282.461	273.959	8.50233
		3.104	282.322	273.932	8.39041
		3.1122	282.024	273.595	8.42899
		3.1204	281.985	273.136	8.84877
		3.1285	282.122	273.189	8.93329
		3.1367	282.117	272.328	9.78894
		3.1448	281.944	271.832	10.1112
		3.1532	281.717	271.945	9.77207
		3.1756	280.36	271.317	9.0433
		3.182	279.559	271.189	8.37014
		3.1926	278.779	270.687	8.09177
		3.1996	277.482	270.865	6.61686
		3.2065	276.265	270.807	5.45789
		3.2127	274.515	270.734	3.781
		3.2193	273.254	270.851	2.40331
		3.2261	272.604	270.853	1.75079
		3.2345	272.029	270.308	1.72124
		3.2427	271.416	270.513	0.90351
		3.2508	270.804	270.605	0.19871
		3.2589	270.419	270.369	0.0496
		3.2672	270.065	270.389	0.32399
		3.2754	269.625	270.146	0.5203
		3.2836	269.224	269.988	0.76358
		3.2955	268.767	270.476	1.70915
		3.3024	268.499	270.4	1.90053
		3.3094	268.175	270.266	2.09144
		3.3163	267.98	270.509	2.52866
		3.3242	267.823	270.426	2.60214
		3.3324	267.997	270.185	2.18788
		3.3404	268.063	270.651	2.58745
		3.3485	267.813	270.366	2.5527
		3.3567	267.802	270.222	2.42054
		3.3651	268.045	270.759	2.71399
		3.3732	267.799	270.485	2.686
		3.3814	267.701	270.571	2.87006
		3.3931	267.644	270.828	3.18376
		3.3997	267.769	270.686	2.91754
		3.4063	267.912	270.791	2.87813
		3.4138	267.654	271.044	3.3907
		3.422	267.764	270.823	3.05909
		3.4301	267.936	271.226	3.29022
		3.4383	268.153	271.808	3.65498
		3.4463	267.967	271.731	3.76416
		3.4545	267.912	272.411	4.49946
		3.4626	267.988	272.857	4.86911
		3.4708	267.854	272.888	5.03479
		3.4792	267.817	274.165	6.34835
		3.4875	267.645	274.825	7.18
		3.4955	268.019	275.244	7.22498
		3.5035	268.15	276.714	8.56395
		3.5116	268.059	276.994	8.93486
		3.5198	268.247	277.439	9.19135
		3.5279	268.406	278.409	10.003
		3.5361	268.573	278.952	10.3796
		3.5443	268.488	279.007	10.5191
		3.5525	268.225	279.941	11.7164
		3.5608	268.055	280.24	12.1843
		3.5685	268.048	281.013	12.9642
		3.5793	268.041	281.797	13.7553
		3.5868	267.788	281.747	13.9587
		3.5939	268.106	282.224	14.1185
		3.6012	268.59	282.191	13.6003
		3.6095	268.887	282.073	13.1851
		3.6177	269.378	282.826	13.4477
		3.6259	269.896	282.572	12.6756
		3.6343	270.607	282.656	12.0487
		3.6421	271.226	283.468	12.2413
		3.6503	271.972	283.204	11.2314
		3.6621	273.002	283.411	10.4089
		3.6691	274.232	283.815	9.58301
		3.6754	274.947	284.09	9.14359
		3.6831	275.878	283.884	8.00592
		3.707	277.83	284.273	6.44322
		3.7135	278.67	284.327	5.65683
		3.72	279.163	284.808	5.6449
		3.7265	279.646	284.054	4.40811
		3.7331	280.829	284.23	3.40184
		3.744	281.658	284.084	2.4264
		3.7508	281.773	283.876	2.10304
		3.7574	281.872	284.095	2.22356
		3.7645	282.102	284.335	2.23275
		3.7726	282.076	284.182	2.10521
		3.7808	282.265	284.523	2.2573
		3.7891	282.161	284.101	1.94019
		3.7973	282.332	283.963	1.63163
		3.8054	282.277	284.741	2.46388
		3.8134	282.425	284.32	1.8945
		3.8261	282.474	283.855	1.38101
		3.8332	282.55	284.209	1.65912
		3.84	282.59	284.201	1.61039
		3.8464	282.716	283.58	0.86354
		3.8543	282.629	284.077	1.4478
		3.8626	282.526	283.558	1.03241
		3.8705	282.698	283.467	0.76865
		3.8788	282.777	283.238	0.46053
		3.8867	282.635	282.987	0.35201
		3.895	282.741	282.629	0.11232
		3.903	282.896	282.477	0.41931
		3.9111	282.788	282.021	0.76737
		3.9196	282.65	281.167	1.48342
		3.9289	282.345	280.751	1.59432
		3.9359	282.359	280.061	2.29783
		3.9439	282.283	278.77	3.51335
		3.952	282.012	277.966	4.046
		3.9602	281.723	277.013	4.71042
		3.9686	281.821	276.401	5.4201
		3.9764	282.039	275.701	6.33817
		3.9849	281.876	274.875	7.00139
		3.9929	281.911	274.745	7.16589
		4.0013	282.1	273.94	8.15971
		4.0231	282.21	273.102	9.10871
		4.0306	282.036	272.363	9.67306
		4.0438	282.204	272.048	10.156
		4.0505	281.47	271.983	9.48725
		4.0751	280.684	271.003	9.68064
		4.0828	280.071	271.21	8.86093
		4.0926	279.2	270.916	8.2848
		4.0996	278.335	270.475	7.85962
		4.1072	277.105	270.867	6.23806
		4.1153	275.852	270.321	5.531
		4.1233	274.631	270.34	4.29147
		4.1316	273.697	270.238	3.45862
		4.1397	272.68	270.304	2.376
		4.1475	271.684	270.158	1.52565
		4.1562	270.736	270.067	0.6689
		4.1641	270.193	269.963	0.22961
		4.1763	269.942	270.227	0.28429
		4.1826	269.397	269.735	0.33793
		4.1898	268.789	269.799	1.00976
		4.1965	268.6	269.906	1.3066
		4.2047	268.411	270.002	1.59065
		4.213	268.187	269.885	1.69795
		4.2211	267.973	270.036	2.06293
		4.2293	267.926	269.671	1.74453
		4.2376	267.897	269.781	1.8845
		4.2456	267.799	270.356	2.55696
		4.2538	267.542	269.974	2.43214
		4.2616	267.56	270.018	2.45789
		4.2701	267.587	270.272	2.6854
		4.2793	267.584	270.191	2.60688
		4.2864	267.473	270.255	2.78199
		4.2948	267.422	270.482	3.05996
		4.3134	267.607	270.683	3.07573
		4.3259	267.433	270.932	3.49932
		4.3328	267.428	270.422	2.99378
		4.3395	267.686	271.074	3.38745
		4.3465	267.668	271.26	3.592
		4.3536	267.5	271.328	3.82713
		4.3606	267.498	271.8	4.3023
		4.3678	267.671	272.247	4.57683
		4.3762	267.783	272.433	4.6494
		4.3842	267.794	273.235	5.44089
		4.3923	267.664	273.767	6.10288
		4.4006	267.888	274.323	6.43578
		4.4087	268.076	275.486	7.4102
		4.4168	267.918	276.031	8.11265
		4.4286	267.861	277.231	9.36956
		4.4351	267.762	277.98	10.2172
		4.4419	267.838	278.231	10.3935
		4.4494	267.795	279.229	11.4334
		4.4575	267.592	279.868	12.2756
		4.4656	267.516	279.971	12.4551
		4.474	267.906	280.504	12.5974
		4.482	267.857	281.092	13.2353
		4.4902	267.97	280.972	13.0029
		4.4983	268.246	281.205	12.9587
		4.5064	268.372	281.569	13.1968
		4.5147	268.483	281.663	13.18
		4.5271	268.724	282.142	13.4175
		4.5337	268.941	282.389	13.4474
		4.5402	269.529	282.556	13.0277
		4.5471	270.114	282.94	12.8257
		4.5555	270.673	283.364	12.6909
		4.5636	271.843	282.985	11.1425
		4.5717	273.05	283.787	10.7371
		4.5799	273.93	283.078	9.14852
		4.5883	274.85	283.275	8.4248
		4.5962	275.592	283.87	8.27824
		4.6062	276.744	283.569	6.82511
		4.6142	277.968	283.568	5.60029
		4.6213	278.744	283.824	5.08011
		4.6288	279.111	283.551	4.43984
		4.637	279.588	284.056	4.46774
		4.6453	279.928	284.373	4.44521
		4.6532	280.264	283.97	3.70578
		4.6614	280.634	283.911	3.27738
		4.6697	281.096	284.223	3.12669
		4.6779	281.424	283.746	2.32231
		4.6858	281.727	284.103	2.37608
		4.6939	281.873	283.978	2.10467
		4.7022	282.118	283.311	1.19223
		4.7121	282.528	283.59	1.06152
		4.719	282.378	283.497	1.11881
		4.727	282.223	283.578	1.35548
		4.735	282.304	283.603	1.29918
		4.743	282.256	283.726	1.4697
		4.7512	282.31	283.536	1.22645
		4.7593	282.07	283.654	1.58373
		4.7676	282.172	283.331	1.15947
		4.7756	282.433	282.955	0.52248
		4.7837	282.482	283.175	0.69276
		4.795	282.226	282.697	0.47068
		4.8018	282.286	282.505	0.21901
		4.8082	282.379	282.382	0.00333
		4.8164	282.263	281.589	0.6746
		4.8246	282.24	281.063	1.17705
		4.8324	281.902	280.827	1.07504
		4.8409	281.895	279.698	2.19727
		4.8491	281.882	278.818	3.0635
		4.8572	281.817	278.207	3.61005
		4.8654	281.609	277.103	4.50654
		4.8734	281.673	276.116	5.55706
		4.8816	281.747	275.219	6.52818
		4.8936	281.79	274.45	7.34025
		4.9003	281.685	274.279	7.406
		4.9073	281.815	273.564	8.25104
		4.9315	281.527	272.548	8.97962
		4.9387	281.482	272.59	8.89201
		4.9466	281.378	272.117	9.26099
		4.955	281.302	271.81	9.49206
		4.963	281.124	271.679	9.44539
		4.9712	280.712	271.138	9.57441
		4.9793	280.466	270.983	9.48247
		4.9876	279.777	270.803	8.9734
		4.9957	278.946	270.361	8.5848
		5.004	278.025	269.947	8.07751
		5.012	277.124	270.011	7.11293
		5.0202	275.699	269.949	5.74994
		5.0283	274.146	269.996	4.15006
		5.0367	273.158	269.865	3.29297
		5.0447	272.505	269.864	2.64029
		5.0527	271.62	269.829	1.79161
		5.0608	270.602	270.001	0.60103
		5.069	269.988	269.945	0.04231
		5.0772	269.768	269.597	0.17089
		5.0852	269.396	269.81	0.41457
		5.0949	268.751	269.379	0.62823
		5.1016	268.385	269.533	1.14867
		5.1098	268.168	269.586	1.41824
		5.1182	268.041	269.587	1.54688
		5.1261	267.88	269.703	1.8228
		5.1341	267.547	269.378	1.83147
		5.1423	267.653	269.761	2.10755
		5.1507	267.644	269.572	1.92793
		5.159	267.355	269.844	2.48954
		5.1671	267.125	269.997	2.8716
		5.1788	267.27	270.027	2.75748
		5.1859	267.401	269.425	2.02397
		5.1929	267.299	270.075	2.77558
		5.2001	267.107	270.123	3.01642
		5.2078	267.238	269.503	2.26497
		5.2161	267.56	269.996	2.43559
		5.2242	267.394	270.261	2.86754
		5.2323	267.263	269.761	2.4984
		5.2404	267.267	270.629	3.36263
		5.2485	267.348	271.14	3.7917
		5.2567	267.378	270.757	3.37924
		5.265	267.196	271.356	4.16019
		5.2766	267.142	271.728	4.58599
		5.2837	267.303	271.691	4.38783
		5.2913	267.536	272.57	5.03447
		5.2977	267.349	272.896	5.54697
		5.3056	267.536	273.574	6.03853
		5.3137	267.702	275.065	7.36276
		5.3219	267.673	275.31	7.63739
		5.3302	267.476	276.406	8.93017
		5.3384	267.536	277.299	9.76268
		5.3465	267.651	277.54	9.88893
		5.3594	267.69	278.237	10.5469
		5.366	267.466	279.225	11.7587
		5.3726	267.333	279.506	12.1731
		5.3796	267.626	280.024	12.398
		5.3872	267.677	280.143	12.4657
		5.3956	267.572	280.19	12.6181
		5.4035	267.696	280.889	13.1931
		5.4121	267.815	281.141	13.3262
		5.42	267.967	281.374	13.407
		5.4279	268.388	281.783	13.3957
		5.4362	268.391	281.835	13.4438
		5.4445	269.129	281.853	12.7233
		5.4526	269.625	282.79	13.1648
		5.4624	269.991	282.764	12.7727
		5.4689	270.627	282.67	12.0427
		5.4768	271.867	283.339	11.4712
		5.485	273.314	283.079	9.76477
		5.493	274.368	283.087	8.71855
		5.5013	275.4	283.375	7.97513
		5.5096	276.325	283.16	6.83459
		5.518	277.496	283.078	5.58225
		5.526	278.061	283.824	5.76261
		5.534	278.435	283.204	4.76883
		5.545	279.087	283.883	4.79606
		5.5514	279.74	283.847	4.10639
		5.5585	280.272	283.332	3.05959
		5.5665	280.483	283.985	3.50221
		5.5749	280.588	283.891	3.30289
		5.5829	280.961	283.65	2.68939
		5.5911	281.349	283.865	2.51576
		5.5992	281.29	283.719	2.42911
		5.6073	281.586	283.1	1.51445
		5.6156	282.016	283.502	1.4858
		5.6237	282.168	283.101	0.93299
		5.6317	281.991	283.053	1.0619
		5.6439	281.925	283.476	1.5511
		5.6502	282.066	283.251	1.1846
		5.6565	281.994	283.252	1.25805
		5.6643	281.835	283.415	1.57987
		5.6724	281.441	283.151	1.70988
		5.6805	281.668	283.368	1.69955
		5.6888	281.808	283.223	1.41455
		5.697	281.728	282.666	0.93751
		5.7054	281.797	282.513	0.71566
		5.7135	281.816	282.457	0.64075
		5.7263	282.075	281.643	0.43265
		5.7325	282.011	280.843	1.16827
		5.7393	281.921	280.775	1.14637
		5.746	281.854	279.418	2.43549
		5.7542	281.979	278.837	3.14211
		5.762	281.691	278.178	3.51366
		5.7705	281.29	276.954	4.33585
		5.7787	281.244	276.354	4.89054
		5.7866	281.128	275.353	5.77523
		5.7947	281.155	274.918	6.23659
		5.8031	281.083	274.527	6.55553
		5.8111	281.167	274.023	7.14432
		5.8192	281.377	273.206	8.17081
		5.829	281.394	272.926	8.46823
		5.836	281.27	272.397	8.87316
		5.8439	281.307	271.885	9.42156
		5.8518	281.495	271.634	9.86092
		5.8601	281.346	271.264	10.0818
		5.8685	280.935	271.323	9.61161
		5.8911	280.492	270.571	9.92059
		5.8979	280.12	270.758	9.36287
		5.9095	278.666	270.038	8.62833
		5.9172	277.887	270.275	7.61238
		5.9253	276.779	269.588	7.1904
		5.9334	275.387	269.521	5.86552
		5.9416	273.778	269.742	4.03627
		5.95	272.754	269.506	3.24792
		5.9579	272.104	269.512	2.59264
		5.9662	271.327	269.546	1.78145
		5.9769	270.509	269.337	1.1719
		5.9835	269.926	269.438	0.4882
		5.9906	269.519	269.247	0.27213
		5.9986	268.757	269.154	0.39662
		6.0071	268.185	269.193	1.00857
		6.0152	268.055	269.404	1.34948
		6.0233	267.784	268.933	1.14915
		6.0315	267.439	269.332	1.89209
		6.0396	267.274	268.826	1.55204
		6.0477	267.14	269.132	1.99289
		6.0559	267.229	269.425	2.19565
		6.0638	267.155	269.166	2.01064
		6.0765	267.036	269.162	2.12622
		6.0828	266.991	269.564	2.57357
		6.0894	267.167	269.263	2.09598
		6.0965	267.144	268.985	1.84117
		6.1046	266.913	269.493	2.58032
		6.1128	266.888	269.262	2.37404
		6.1209	266.972	269.527	2.55534
		6.1293	266.952	270.235	3.28281
		6.1376	266.702	269.846	3.14463
		6.1457	266.715	270.37	3.65488
		6.1538	266.841	270.471	3.62915
		6.1618	266.769	270.483	3.71347
		6.1702	266.871	270.932	4.06127
		6.179	266.731	271.113	4.38152
		6.1863	267.014	271.342	4.32852
		6.1947	267.082	271.549	4.46659
		6.2029	267.044	272.146	5.10238
		6.2108	266.954	272.904	5.95045
		6.2189	267.044	273.988	6.94373
		6.2272	267.187	274.677	7.4903
		6.2352	267.143	275.499	8.35642
		6.2435	267.012	276.679	9.6668
		6.2517	267.229	277.237	10.0083
		6.2619	267.403	277.687	10.2844
		6.2684	267.175	278.313	11.1372
		6.276	267.129	278.565	11.4357
		6.2844	267.173	279.683	12.5097
		6.2923	267.235	279.775	12.54
		6.3004	267.123	279.858	12.7351
		6.3086	267.134	280.585	13.451
		6.3169	267.094	280.618	13.5243
		6.325	267.519	280.726	13.2072
		6.3333	267.692	281.659	13.9673
		6.345	267.719	281.415	13.6957
		6.3518	268.264	281.508	13.2436
		6.3585	268.868	281.97	13.1028
		6.3658	269.491	282.005	12.5137
		6.3737	269.802	282.4	12.5976
		6.3817	270.873	283.159	12.2863
		6.3902	271.924	282.633	10.709
		6.3984	273.175	282.83	9.65569
		6.4066	274.293	283.316	9.02318
		6.4144	275.146	282.92	7.7742
		6.4226	276.066	283.275	7.20883
		6.4308	276.675	283.306	6.63124
		6.4432	277.581	282.909	5.32733
		6.45	278.546	283.395	4.84905
		6.4568	279.329	283.504	4.175
		6.4637	279.958	282.8	2.8412
		6.4718	280.35	283.294	2.94433
		6.4797	280.366	283.45	3.08334
		6.4879	280.68	283.056	2.37548
		6.4961	280.869	283.814	2.94442
		6.5044	280.728	283.535	2.80682
		6.5125	280.822	283.044	2.22178
		6.5206	281.335	283.482	2.14735
		6.5286	281.452	283.154	1.70161
		6.5369	281.57	282.699	1.12915
		6.5457	281.613	283.256	1.64307
		6.5532	281.686	282.883	1.19718
		6.5614	281.687	283.046	1.35869
		6.5698	281.733	282.887	1.1531
		6.5775	281.401	282.614	1.21275
		6.5859	281.408	282.893	1.48526
		6.5939	281.368	283.133	1.76471
		6.6022	281.422	282.424	1.00202
		6.6102	281.348	282.485	1.1364
		6.6184	281.487	281.877	0.39025
		6.6283	281.651	281.329	0.3213
		6.6348	281.815	280.999	0.81611
		6.6427	281.565	280.646	0.91933
		6.6511	281.558	279.62	1.93876
		6.6592	281.678	279.182	2.49656
		6.6672	281.349	278.419	2.92953
		6.6756	281.048	276.99	4.05767
		6.6841	280.919	276.407	4.51131
		6.6921	280.79	275.277	5.51253
		6.7001	280.856	274.942	5.91411
		6.7117	280.666	274.596	6.07016
		6.7185	280.631	273.934	6.69704
		6.744	280.937	272.403	8.53435
		6.7503	281.021	272.031	8.98978
		6.7571	281.076	271.81	9.26603
		6.7654	281.078	270.911	10.1661
		6.7738	280.78	270.818	9.96228
		6.7961	280.048	270.394	9.65404
		6.803	279.589	270.139	9.44974
		6.81	278.944	270.235	8.70891
		6.8165	278.034	269.606	8.42741
		6.8237	277.255	269.769	7.48658
		6.8304	275.87	269.62	6.25037
		6.8387	274.544	269.315	5.2297
		6.8466	273.476	269.624	3.85172
		6.8549	272.603	269.154	3.44982
		6.8628	272.14	269.169	2.97122
		6.8712	271.24	269.266	1.97436
		6.8794	270.318	268.749	1.56911
		6.8873	269.619	268.907	0.71131
		6.8956	268.912	268.994	0.08226
		6.9037	268.285	268.812	0.52689
		6.9118	267.841	268.903	1.06284
		6.92	267.554	268.837	1.28287
		6.9281	267.448	268.784	1.33643
		6.9363	267.176	269.15	1.97431
		6.9446	266.81	269.026	2.21643
		6.9527	266.661	268.97	2.30896
		6.9608	266.915	269.161	2.24547
		6.9691	266.892	269.027	2.13501
		6.977	266.694	269.043	2.34923
		6.9852	266.745	268.962	2.2168
		6.9946	266.888	268.847	1.95915
		7.0018	266.934	269.011	2.07626
		7.0098	266.605	268.979	2.37441
		7.0181	266.574	269.135	2.56182
		7.0259	266.659	269.463	2.80431
		7.0342	266.621	269.371	2.75078
		7.0421	266.49	269.43	2.94013
		7.0506	266.348	269.719	3.37142
		7.0588	266.633	269.813	3.18022
		7.067	266.643	269.928	3.28464
		7.0783	266.666	270.191	3.52458
		7.0848	266.622	270.676	4.05434
		7.0915	266.769	270.609	3.84011
		7.0995	266.939	271.422	4.48333
		7.1078	266.766	271.642	4.87555
		7.1159	266.751	271.94	5.18836
		7.1241	266.881	273.268	6.38676
		7.1322	266.845	273.899	7.05419
		7.1402	266.898	274.925	8.02679
		7.1484	266.769	275.708	8.93946
		7.1566	266.948	276.375	9.42741
		7.1647	267.061	277.3	10.2388
		7.1764	267.003	277.848	10.8443
		7.1827	266.914	278.315	11.4012
		7.1891	266.891	278.842	11.9507
		7.1971	267.015	278.889	11.8745
		7.2053	267.006	279.445	12.4392
		7.2135	266.933	279.906	12.9731
		7.2217	266.917	280.399	13.4823
		7.2299	267.044	280.382	13.3379
		7.2381	267.392	281.05	13.658
		7.2464	267.3	280.76	13.4594
		7.2594	267.689	281.17	13.4818
		7.266	268.228	281.655	13.4264
		7.2727	268.498	281.38	12.8823
		7.2797	269.275	281.783	12.5084
		7.2873	269.868	282.064	12.196
		7.2953	270.873	281.995	11.1219
		7.3036	271.857	282.447	10.5893
		7.3116	272.55	282.623	10.0732
		7.3197	273.347	282.402	9.05478
		7.3278	274.307	282.861	8.55413
		7.336	275.338	283.121	7.78322
		7.3441	276.244	282.819	6.57513
		7.3522	277.486	283.075	5.5895
		7.362	278.465	283.148	4.68214
		7.3684	279.121	282.64	3.51939
		7.3769	279.339	283.213	3.87344
		7.3848	279.401	283.082	3.68138
		7.393	279.724	282.914	3.19025
		7.4012	280.173	283.044	2.87094
		7.4093	280.224	282.845	2.62037
		7.4175	280.44	282.709	2.26923
		7.4255	280.577	283.09	2.51319
		7.4337	280.806	282.709	1.90292
		7.4451	280.996	282.579	1.58311
		7.4514	280.962	282.899	1.93704
		7.4584	281.029	282.407	1.37804
		7.4664	281.213	282.431	1.21818
		7.4745	281.179	282.64	1.46085
		7.4826	280.965	282.125	1.15986
		7.4907	280.962	282.4	1.43754
		7.4992	281.018	282.463	1.44522
		7.5073	280.836	282.188	1.35196
		7.5154	280.973	282.1	1.12645
		7.5266	280.918	281.862	0.94459
		7.5332	281.045	281.533	0.48778
		7.5403	281.251	281.314	0.06295
		7.5483	281.108	280.35	0.75817
		7.5564	281.11	279.575	1.53534
		7.5646	281.173	279.279	1.8937
		7.5725	281.019	278.097	2.92214
		7.5804	280.685	277.424	3.26037
		7.5887	280.419	276.851	3.56805
		7.5969	280.299	275.643	4.65569
		7.6052	280.259	274.752	5.50708
		7.6135	280.182	274.641	5.54104
		7.6362	280.594	273.001	7.59212
		7.6438	280.747	272.672	8.07556
		7.6504	280.594	271.995	8.59915
		7.6572	280.613	271.698	8.91449
		7.6641	280.432	271.275	9.15727
		7.6706	280.377	270.905	9.47122
		7.6783	280.194	270.972	9.22243
		7.6865	279.85	270.758	9.09231
		7.6947	279.785	270.412	9.37315
		7.7028	279.698	270.232	9.46596
		7.7119	279.208	270.091	9.11747
		7.7191	278.48	269.371	9.10862
		7.7271	278.087	269.777	8.30978
		7.7353	277.431	269.134	8.29704
		7.7433	276.37	268.809	7.56077
		7.7515	275.124	269.092	6.03259
		7.7598	273.532	268.631	4.90149
		7.7682	272.475	268.602	3.87339
		7.7761	271.322	269.103	2.21899
		7.7844	270.436	268.863	1.57313
		7.795	269.914	268.7	1.21445
		7.8015	269.56	268.905	0.65564
		7.8089	268.996	268.728	0.26754
		7.8169	268.417	268.42	0.00299
		7.825	267.987	268.748	0.76122
		7.8331	267.843	268.519	0.67649
		7.8415	267.696	268.421	0.72562
		7.8495	267.303	268.278	0.97512
		7.8579	266.747	268.577	1.82965
		7.866	266.59	268.932	2.34213
		7.8782	266.504	268.851	2.34753
		7.8846	266.284	268.58	2.29619
		7.8912	266.215	269.077	2.86192
		7.8986	266.299	268.918	2.6191
		7.9069	266.541	268.911	2.37021
		7.9149	266.482	268.852	2.3694
		7.9232	266.443	268.844	2.40057
		7.9312	266.541	268.839	2.29804
		7.9395	266.577	269.03	2.45244
		7.9475	266.311	269.199	2.88761
		7.9556	266.119	269.516	3.39717
		7.9638	266.191	269.43	3.23906
		7.9762	266.21	269.771	3.56094
		7.9829	266.087	270.102	4.01505
		7.9899	266.048	270.184	4.13529
		7.9965	266.272	270.317	4.0453
		8.0045	266.555	270.816	4.26188
		8.0126	266.687	271.09	4.40357
		8.0209	266.605	271.45	4.84541
		8.0289	266.756	272.175	5.4197
		8.037	266.757	273.226	6.46866
		8.0453	266.722	273.983	7.26101
		8.0536	266.557	275.325	8.76766
		8.0616	266.426	275.726	9.30049
		8.0699	266.603	276.814	10.2109
		8.0788	266.529	277.237	10.7079
		8.0861	266.423	278.038	11.615
		8.0942	266.608	278.284	11.6753
		8.1024	266.756	278.536	11.7798
		8.1105	266.964	278.656	11.6911
		8.1187	266.833	279.214	12.3813
		8.1269	266.84	279.796	12.9559
		8.1349	266.952	279.855	12.9027
		8.1429	266.97	280.284	13.3141
		8.1513	267.003	280.699	13.6957
		8.1616	267.041	280.736	13.6946
		8.1683	267.656	281.703	14.0471
		8.1758	267.972	281.411	13.4384
		8.184	269.065	281.585	12.5207
		8.1921	269.82	282.15	12.3306
		8.2002	270.863	281.416	10.5532
		8.2084	271.838	281.863	10.0255
		8.2166	272.487	282.063	9.57605
		8.2247	273.206	281.964	8.75728
		8.233	274.22	281.859	7.63876
		8.2446	275.061	282.65	7.58931
		8.2513	275.547	282.188	6.64093
		8.2577	275.982	282.807	6.82463
		8.2655	276.859	282.84	5.98069
		8.2734	277.777	282.484	4.70766
		8.2818	278.697	283.068	4.37062
		8.29	279.3	282.607	3.30699
		8.298	280.007	282.266	2.25861
		8.3063	280.621	282.451	1.83019
		8.3146	280.697	282.147	1.45076
		8.3227	280.664	282.259	1.59537
		8.3308	280.54	282.761	2.2213
		8.3431	280.54	282.511	1.97095
		8.35	280.52	282.457	1.93771
		8.3567	280.413	282.837	2.42462
		8.3634	280.394	282.435	2.04069
		8.3716	280.678	282.504	1.82553
		8.3797	280.816	282.643	1.82701
		8.388	280.832	281.941	1.10909
		8.3959	281.168	281.761	0.59351
		8.4043	281.366	281.97	0.6034
		8.4124	281.337	281.238	0.09945
		8.4217	281.264	281.503	0.23875
		8.4287	281.024	281.653	0.6291
		8.4367	280.71	281.098	0.38803
		8.4456	280.682	281.381	0.69922
		8.4532	280.312	280.844	0.53205
		8.4613	280.305	280.214	0.09075
		8.4696	280.401	279.971	0.42999
		8.4776	280.45	278.512	1.93835
		8.4858	280.744	277.415	3.32887
		8.4938	280.782	276.14	4.64174
		8.5022	280.717	275.165	5.5523
		8.51	280.863	274.448	6.41577
		8.5184	280.713	273.702	7.01124
		8.5289	280.331	273.21	7.12036
		8.5356	280.218	273.155	7.06297
		8.5428	280.21	272.857	7.35314
		8.5512	279.987	272.059	7.92886
		8.5591	279.94	271.979	7.96107
		8.5673	279.997	271.64	8.35771
		8.5754	280.149	270.902	9.24648
		8.5836	280.539	270.495	10.045
		8.5921	280.355	270.061	10.2942
		8.6144	279.732	269.628	10.1046
		8.6216	279.187	269.492	9.695
		8.6284	278.345	269.365	8.97978
		8.6353	277.664	269.374	8.28966
		8.6424	276.56	269.117	7.44272
		8.6489	275.408	268.951	6.45739
		8.6568	274.181	269.282	4.8988
		8.6654	273.218	268.499	4.71857
		8.6734	272.673	268.339	4.33468
		8.6814	272.099	268.761	3.33817
		8.6896	270.907	268.115	2.79183
		8.6979	269.857	268.024	1.83326
		8.7097	268.921	268.605	0.31631
		8.7164	268.065	268.211	0.14614
		8.7236	267.61	268.345	0.73509
		8.7304	267.114	268.823	1.70876
		8.7385	266.932	268.592	1.66065
		8.7466	266.978	268.594	1.61559
		8.7546	266.87	268.404	1.53451
		8.7627	266.75	268.361	1.61142
		8.7715	266.906	268.151	1.24527
		8.7794	266.952	268.126	1.17328
		8.7927	266.714	267.743	1.0294
		8.7995	266.478	268.384	1.90646
		8.8061	266.197	268.272	2.07464
		8.8128	265.959	268.418	2.45863
		8.8202	265.706	268.767	3.06078
		8.8282	265.314	268.686	3.37216
		8.8364	265.414	269.005	3.59041
		8.8446	265.699	269.177	3.47765
		8.8529	265.725	268.665	2.94004
		8.8608	265.763	269.026	3.26223
		8.869	265.911	269.026	3.11551
		8.8769	266.166	268.971	2.80534
		8.8852	266.218	269.328	3.11074
		8.8951	265.935	269.54	3.60549
		8.902	265.872	269.613	3.74109
		8.9097	265.79	270.361	4.57021
		8.918	265.7	270.928	5.22889
		8.926	265.502	271.064	5.56243
		8.9341	265.562	272.144	6.58176
		8.9421	265.854	272.57	6.71583
		8.9505	265.972	273.403	7.43054
		8.9588	266.116	274.364	8.24802
		8.967	266.154	274.772	8.61818
		8.9781	266.463	275.797	9.33397
		8.985	266.523	276.325	9.80188
		8.9918	266.244	276.891	10.6472
		8.9995	266.238	277.378	11.1403
		9.0076	266.051	278.085	12.034
		9.0157	266.049	278.774	12.7247
		9.0239	265.916	279.28	13.364
		9.0321	265.861	279.27	13.4088
		9.0402	266.129	279.623	13.4933
		9.0483	266.248	280.19	13.9418
		9.0564	266.597	280.403	13.8058
		9.0648	266.977	280.079	13.1022
		9.0768	267.354	280.806	13.4518
		9.0833	267.659	280.64	12.981
		9.0899	268.033	281.126	13.093
		9.0973	268.584	281.537	12.9529
		9.1054	269.431	281.318	11.887
		9.1138	270.707	281.881	11.174
		9.1217	271.718	281.818	10.0998
		9.13	272.592	281.852	9.25979
		9.1381	273.612	282.01	8.39714
		9.1463	274.515	282.237	7.72188
		9.1557	275.403	281.986	6.58342
		9.1627	276.149	282.111	5.96175
		9.1708	277.247	282.207	4.96082
		9.179	277.948	281.788	3.84012
		9.1871	278.164	282.752	4.58801
		9.1951	278.287	282.5	4.21288
		9.2032	278.437	282.269	3.83151
		9.2114	278.923	282.952	4.02903
		9.2198	279.389	282.614	3.22434
		9.2278	279.977	282.103	2.12583
		9.2359	280.33	282.575	2.24524
		9.2441	280.728	281.92	1.19174
		9.2523	280.968	281.736	0.76763
		9.2621	280.857	281.97	1.11212
		9.2688	280.597	281.788	1.19108
		9.2766	280.701	282.207	1.5052
		9.285	280.472	282.212	1.74014
		9.293	280.313	282.248	1.93458
		9.3012	280.175	282.259	2.08378
		9.3092	280.255	282.195	1.94009
		9.3173	280.343	282.068	1.72502
		9.3254	280.431	281.716	1.28539
		9.3339	280.525	281.584	1.05929
[truncated: 376 more rows]

## Sheet: Figure 5e
Figure 5e
[truncated: 1,488 more rows]

## Sheet: Figure 6b
Figure 6b
[truncated: 1,023 more rows]

[truncated: 2 more sheets: Figure 6c, Figure 7o]
